# Supplementary material for: Polycomb Protein OsFIE2 Affects Plant Height and Grain Yield in Rice
Source: PLoS One. 2016 Oct 20;11(10):e0164748. doi: 10.1371/journal.pone.0164748 (PMC5072591; doi:10.1371/journal.pone.0164748)
Supplement: S6 Table — (XLSX) [file pone.0164748.s012.xlsx]

## Sheet: Sheet1
Table S6 Differential expressed genes in osfie2-1
Accession	annotation	fie2_count	ZH11_count	fie2_rpkm	ZH11_rpkm	log2fold_change	regulation	pvalue	FDR	significant	go	kegg
ChrSy.fgenesh.mRNA.1	NA	0.333333	3.83333	0.0939519	1.05968	-inf	down	0.179883	1	no	NA	NA
ChrSy.fgenesh.mRNA.12	Polynucleotidyl transferase, ribonuclease H-like superfamily protein	89.7	60	1.99763	1.31053	0.38847	up	0.54825	1	no	GO:0003674(molecular_function);GO:0003676(nucleic acid binding);GO:0003677(DNA binding);GO:0003723(RNA binding);GO:0003964(RNA-directed DNA polymerase activity);GO:0004523(RNA-DNA hybrid ribonuclease activity);GO:0005575(cellular_component);GO:0006278(RNA-dependent DNA replication);GO:0008150(biological_process);GO:0015074(DNA integration)	NA
ChrSy.fgenesh.mRNA.13	NA	2.5	2.25	0.161928	0.142934	-0.196493	up	1	1	no	NA	NA
ChrSy.fgenesh.mRNA.14	wall associated kinase 3	18.1667	11.5833	0.934963	0.584689	0.38847	up	0.767762	1	no	GO:0004672(protein kinase activity);GO:0005515(protein binding);GO:0005524(ATP binding);GO:0005886(plasma membrane);GO:0006464(cellular protein modification process);GO:0006468(protein phosphorylation);GO:0016301(kinase activity)	NA
ChrSy.fgenesh.mRNA.15	NA	0	0.5	0	0.103463	0	down	1	1	no	NA	NA
ChrSy.fgenesh.mRNA.17	DNA/RNA polymerases superfamily protein	13.5	9.16667	0.288023	0.191813	0.440937	up	0.770483	1	no	GO:0003674(molecular_function);GO:0003723(RNA binding);GO:0003964(RNA-directed DNA polymerase activity);GO:0005575(cellular_component);GO:0006278(RNA-dependent DNA replication);GO:0008150(biological_process)	NA
ChrSy.fgenesh.mRNA.19	NA	14	7	0.69571	0.34117	0.803507	up	0.554746	1	no	NA	NA
ChrSy.fgenesh.mRNA.22	Polynucleotidyl transferase, ribonuclease H-like superfamily protein	68	60	1.23218	1.06633	-0.0159207	up	1	1	no	GO:0003676(nucleic acid binding);GO:0003677(DNA binding);GO:0003723(RNA binding);GO:0003964(RNA-directed DNA polymerase activity);GO:0004518(nuclease activity);GO:0004523(RNA-DNA hybrid ribonuclease activity);GO:0006278(RNA-dependent DNA replication);GO:0008150(biological_process);GO:0008152(metabolic process);GO:0015074(DNA integration)	NA
ChrSy.fgenesh.mRNA.23	NA	27	36	1.20407	1.57458	-0.61153	down	0.46086	1	no	NA	NA
ChrSy.fgenesh.mRNA.25	NA	6	3	0.839013	0.411444	0.803507	up	0.754072	1	no	NA	NA
ChrSy.fgenesh.mRNA.26	Cysteine proteinases superfamily protein	1	0	0.18221	0	inf	up	1	1	no	GO:0005773(vacuole);GO:0006508(proteolysis);GO:0008152(metabolic process);GO:0008234(cysteine-type peptidase activity);GO:0016787(hydrolase activity);GO:0019538(protein metabolic process)	NA
ChrSy.fgenesh.mRNA.27	NA	1	0	0.224084	0	inf	up	1	1	no	NA	NA
ChrSy.fgenesh.mRNA.28	TCP-1/cpn60 chaperonin family protein	148	144	9.56896	9.13141	-0.156965	up	0.787022	1	no	GO:0000166(nucleotide binding);GO:0005524(ATP binding);GO:0009536(plastid);GO:0009987(cellular process);GO:0019538(protein metabolic process);GO:0044267(cellular protein metabolic process)	NA
ChrSy.fgenesh.mRNA.29	Protein kinase superfamily protein	87.5	53.3667	7.7183	4.61696	0.535018	up	0.410442	1	no	GO:0000166(nucleotide binding);GO:0006464(cellular protein modification process);GO:0008152(metabolic process);GO:0009058(biosynthetic process);GO:0009536(plastid);GO:0009987(cellular process);GO:0016301(kinase activity)	NA
ChrSy.fgenesh.mRNA.30	NA	21	9	1.77847	0.747554	1.0259	up	0.358921	1	no	NA	NA
ChrSy.fgenesh.mRNA.31	NA	1	0.25	0.123978	0.0303988	inf	up	1	1	no	NA	NA
ChrSy.fgenesh.mRNA.32	nodulin MtN21 /EamA-like transporter family protein	2.41667	3.41667	0.283076	0.39252	-0.781455	down	0.906174	1	no	GO:0003674(molecular_function);GO:0016020(membrane)	NA
ChrSy.fgenesh.mRNA.34	NA	21.3333	7	0.685966	0.220757	1.38847	up	0.225095	1	no	GO:0003674(molecular_function);GO:0003677(DNA binding);GO:0003723(RNA binding);GO:0003964(RNA-directed DNA polymerase activity);GO:0005575(cellular_component);GO:0006278(RNA-dependent DNA replication);GO:0008150(biological_process);GO:0015074(DNA integration)	NA
ChrSy.fgenesh.mRNA.35	NA	14	4.5	0.903552	0.284846	1.61086	up	0.247076	1	no	NA	NA
ChrSy.fgenesh.mRNA.36	NA	139.167	94	5.18677	3.43607	0.367859	up	0.529757	1	no	NA	NA
ChrSy.fgenesh.mRNA.37	chloride channel C	809.917	496.25	36.2079	21.7589	0.511089	up	0.336847	1	no	GO:0005215(transporter activity);GO:0005247(voltage-gated chloride channel activity);GO:0005515(protein binding);GO:0005622(intracellular);GO:0005773(vacuole);GO:0006810(transport);GO:0006821(chloride transport);GO:0009987(cellular process);GO:0016020(membrane);GO:0055085(transmembrane transport)	NA
ChrSy.fgenesh.mRNA.38	NA	29.8333	5	0.94913	0.156015	2.38847	up	0.029886	0.782853	yes	GO:0003674(molecular_function);GO:0003676(nucleic acid binding);GO:0003723(RNA binding);GO:0003964(RNA-directed DNA polymerase activity);GO:0005575(cellular_component);GO:0006278(RNA-dependent DNA replication);GO:0008150(biological_process);GO:0008270(zinc ion binding)	NA
ChrSy.fgenesh.mRNA.39	NA	11	8	1.27605	0.910205	0.262939	up	0.924271	1	no	NA	NA
ChrSy.fgenesh.mRNA.4	NA	16	12.5	1.21269	0.929207	0.218545	up	0.909675	1	no	NA	NA
ChrSy.fgenesh.mRNA.40	NA	5.83333	2.5	0.451614	0.18983	1.38847	up	0.540684	1	no	GO:0003677(DNA binding);GO:0015074(DNA integration)	NA
ChrSy.fgenesh.mRNA.41	NA	2	3	0.810731	1.19273	-0.781455	down	0.906174	1	no	NA	NA
ChrSy.fgenesh.mRNA.42	NB-ARC domain-containing disease resistance protein	1.5	1	0.0586945	0.0383777	0.803507	up	1	1	no	GO:0000166(nucleotide binding);GO:0005515(protein binding);GO:0005524(ATP binding);GO:0005886(plasma membrane);GO:0006915(apoptotic process);GO:0006950(response to stress);GO:0008219(cell death);GO:0043531(ADP binding)	NA
ChrSy.fgenesh.mRNA.44	NA	1	0	0.0381369	0	inf	up	1	1	no	NA	NA
ChrSy.fgenesh.mRNA.45	NA	0	0.5	0	0.159388	0	down	1	1	no	NA	NA
ChrSy.fgenesh.mRNA.48	NA	3.5	2.5	0.103586	0.0725681	0.803507	up	0.864501	1	no	GO:0003723(RNA binding);GO:0003964(RNA-directed DNA polymerase activity);GO:0004190(aspartic-type endopeptidase activity);GO:0006278(RNA-dependent DNA replication);GO:0006508(proteolysis)	NA
ChrSy.fgenesh.mRNA.49	urease	128	163	4.7412	5.92159	-0.545221	down	0.326668	1	no	GO:0005575(cellular_component);GO:0006807(nitrogen compound metabolic process);GO:0008152(metabolic process);GO:0009039(urease activity);GO:0016151(nickel cation binding);GO:0016787(hydrolase activity);GO:0019627(urea metabolic process)	ko00230(Purine metabolism);ko00330(Arginine and proline metabolism)
ChrSy.fgenesh.mRNA.50	tetratricopeptide repeat (TPR)-containing protein	48.3333	37.6667	9.03496	6.90573	0.140542	up	0.879435	1	no	GO:0000003(reproduction);GO:0004553("hydrolase activity, hydrolyzing O-glycosyl compounds");GO:0005488(binding);GO:0005575(cellular_component);GO:0005829(cytosol);GO:0005975(carbohydrate metabolic process);GO:0009790(embryo development);GO:0009791(post-embryonic development);GO:0016020(membrane)	NA
ChrSy.fgenesh.mRNA.51	NA	0	0.5	0	0.0850582	0	down	1	1	no	NA	NA
ChrSy.fgenesh.mRNA.52	NA	11	14.5	0.398847	0.515649	-0.544416	down	0.675968	1	no	GO:0003676(nucleic acid binding);GO:0008270(zinc ion binding)	NA
ChrSy.fgenesh.mRNA.53	NA	17.5	8	1.08667	0.487218	0.973432	up	0.415647	1	no	NA	NA
ChrSy.fgenesh.mRNA.54	NA	3	3	0.751616	0.737171	-0.196493	up	1	1	no	NA	NA
ChrSy.fgenesh.mRNA.55	Polynucleotidyl transferase, ribonuclease H-like superfamily protein	67.45	34.8667	1.43143	0.725723	0.740313	up	0.295191	1	no	GO:0003674(molecular_function);GO:0003676(nucleic acid binding);GO:0003677(DNA binding);GO:0003723(RNA binding);GO:0003964(RNA-directed DNA polymerase activity);GO:0004523(RNA-DNA hybrid ribonuclease activity);GO:0005575(cellular_component);GO:0006278(RNA-dependent DNA replication);GO:0008150(biological_process);GO:0015074(DNA integration)	NA
ChrSy.fgenesh.mRNA.57	NA	10	3.5	0.643094	0.220757	1.12544	up	0.487006	1	no	GO:0003677(DNA binding);GO:0015074(DNA integration)	NA
ChrSy.fgenesh.mRNA.58	NA	0	0.5	0	0.120354	0	down	1	1	no	NA	NA
ChrSy.fgenesh.mRNA.59	NA	6.5	1.5	0.916031	0.207329	1.38847	up	0.540684	1	no	NA	NA
ChrSy.fgenesh.mRNA.60	DNA/RNA polymerases superfamily protein	17.5	13.5	0.864873	0.654366	0.166077	up	0.938186	1	no	GO:0003674(molecular_function);GO:0003676(nucleic acid binding);GO:0003723(RNA binding);GO:0003964(RNA-directed DNA polymerase activity);GO:0004190(aspartic-type endopeptidase activity);GO:0005575(cellular_component);GO:0006278(RNA-dependent DNA replication);GO:0006508(proteolysis);GO:0008150(biological_process);GO:0008270(zinc ion binding)	NA
ChrSy.fgenesh.mRNA.61	DNA/RNA polymerases superfamily protein	8	2	0.199323	0.0488732	1.80351	up	0.341772	1	no	GO:0003674(molecular_function);GO:0003677(DNA binding);GO:0003723(RNA binding);GO:0003964(RNA-directed DNA polymerase activity);GO:0005575(cellular_component);GO:0006278(RNA-dependent DNA replication);GO:0008150(biological_process);GO:0015074(DNA integration)	NA
ChrSy.fgenesh.mRNA.62	NA	13.25	10.1333	0.474705	0.356068	0.182019	up	0.959508	1	no	NA	NA
ChrSy.fgenesh.mRNA.63	NA	19	9.25	0.767607	0.366522	0.88151	up	0.449501	1	no	NA	NA
ChrSy.fgenesh.mRNA.64	NA	27.7	19.7333	1.9711	1.37722	0.288934	up	0.786639	1	no	GO:0003677(DNA binding);GO:0015074(DNA integration)	NA
ChrSy.fgenesh.mRNA.68	NA	2.03333	0.783333	0.178486	0.0674395	0.803507	up	1	1	no	NA	NA
ChrSy.fgenesh.mRNA.69	12-oxophytodienoate reductase 2	194	135	6.79519	4.63774	0.326604	up	0.555156	1	no	GO:0003824(catalytic activity);GO:0006950(response to stress);GO:0008152(metabolic process);GO:0010181(FMN binding);GO:0016491(oxidoreductase activity);GO:0055114(oxidation-reduction process)	NA
ChrSy.fgenesh.mRNA.7	cysteine-rich RLK (RECEPTOR-like protein kinase) 8	428	235	17.3497	9.34302	0.668457	up	0.199382	1	no	GO:0003677(DNA binding);GO:0006464(cellular protein modification process);GO:0008152(metabolic process);GO:0009987(cellular process);GO:0015074(DNA integration);GO:0016301(kinase activity)	NA
ChrSy.fgenesh.mRNA.70	NA	0.5	0.5	0.0329175	0.0322849	0	up	1	1	no	NA	NA
ChrSy.fgenesh.mRNA.71	Zinc finger (C3HC4-type RING finger) family protein	9	6	0.522022	0.341327	0.38847	up	0.87642	1	no	GO:0003824(catalytic activity);GO:0005488(binding);GO:0005515(protein binding);GO:0005886(plasma membrane);GO:0006464(cellular protein modification process);GO:0009058(biosynthetic process)	NA
ChrSy.fgenesh.mRNA.72	NA	73.7	28.2	3.08817	1.15893	1.20561	up	0.0891196	1	no	GO:0003677(DNA binding);GO:0015074(DNA integration)	NA
ChrSy.fgenesh.mRNA.73	NA	12.5	13.25	0.672085	0.69872	-0.31197	down	0.847448	1	no	NA	NA
ChrSy.fgenesh.mRNA.74	RNI-like superfamily protein	206	145	15.1673	10.4708	0.310098	up	0.572334	1	no	GO:0003674(molecular_function);GO:0008150(biological_process);GO:0009536(plastid)	NA
ChrSy.fgenesh.mRNA.76	NA	1.5	2.5	0.148671	0.243023	-0.196493	down	1	1	no	GO:0003723(RNA binding);GO:0003964(RNA-directed DNA polymerase activity);GO:0006278(RNA-dependent DNA replication)	NA
ChrSy.fgenesh.mRNA.77	NA	11	3.5	0.287783	0.0898077	1.26294	up	0.411055	1	no	GO:0003676(nucleic acid binding);GO:0004523(RNA-DNA hybrid ribonuclease activity)	NA
ChrSy.fgenesh.mRNA.78	NA	6	7	0.315088	0.360538	-0.418885	down	0.874758	1	no	NA	NA
ChrSy.fgenesh.mRNA.79	NA	2	1.5	0.140107	0.103061	-0.196493	up	1	1	no	NA	NA
ChrSy.fgenesh.mRNA.82	NA	1075.5	1841.5	101.841	171.024	-0.972088	down	0.10209	1	no	GO:0003674(molecular_function);GO:0008150(biological_process);GO:0009536(plastid);GO:0016020(membrane)	NA
ChrSy.fgenesh.mRNA.83	Phosphoribosyltransferase family protein	46	32	4.64865	3.17169	0.327069	up	0.689467	1	no	GO:0005488(binding);GO:0006139(nucleobase-containing compound metabolic process);GO:0009058(biosynthetic process);GO:0009116(nucleoside metabolic process);GO:0009536(plastid);GO:0009987(cellular process);GO:0016740(transferase activity)	NA
ChrSy.fgenesh.mRNA.84	NA	22.3333	23.8333	4.24069	4.43855	-0.322024	down	0.758669	1	no	GO:0003674(molecular_function);GO:0008150(biological_process);GO:0009536(plastid);GO:0009579(thylakoid)	NA
ChrSy.fgenesh.mRNA.85	NA	5.5	4	0.972679	0.693808	0.38847	up	0.948636	1	no	GO:0004857(enzyme inhibitor activity);GO:0030599(pectinesterase activity)	NA
ChrSy.fgenesh.mRNA.86	Transcriptional coactivator/pterin dehydratase	1063.5	997.5	188.081	173.018	-0.104107	up	0.853291	1	no	GO:0003824(catalytic activity);GO:0006729(tetrahydrobiopterin biosynthetic process);GO:0008124(4-alpha-hydroxytetrahydrobiopterin dehydratase activity);GO:0009058(biosynthetic process);GO:0009536(plastid);GO:0009987(cellular process)	NA
ChrSy.fgenesh.mRNA.87	DNA/RNA polymerases superfamily protein	15	8	0.437834	0.229024	0.710398	up	0.591413	1	no	GO:0003674(molecular_function);GO:0003676(nucleic acid binding);GO:0003677(DNA binding);GO:0003723(RNA binding);GO:0003964(RNA-directed DNA polymerase activity);GO:0005575(cellular_component);GO:0006278(RNA-dependent DNA replication);GO:0008150(biological_process);GO:0008270(zinc ion binding);GO:0015074(DNA integration)	NA
ChrSy.fgenesh.mRNA.88	NA	12.8333	10	2.43682	1.86233	0.182019	up	0.959508	1	no	NA	NA
ChrUn.fgenesh.mRNA.1	NA	3	0	1.01152	0	inf	up	0.385927	1	no	NA	NA
ChrUn.fgenesh.mRNA.10	NA	1	1	0.0450969	0.0442303	-0.196493	up	1	1	no	NA	NA
ChrUn.fgenesh.mRNA.11	Polynucleotidyl transferase, ribonuclease H-like superfamily protein	16	4	0.501077	0.122862	1.80351	up	0.176241	1	no	GO:0003676(nucleic acid binding);GO:0003677(DNA binding);GO:0003723(RNA binding);GO:0003964(RNA-directed DNA polymerase activity);GO:0004518(nuclease activity);GO:0004523(RNA-DNA hybrid ribonuclease activity);GO:0006278(RNA-dependent DNA replication);GO:0008150(biological_process);GO:0008152(metabolic process);GO:0015074(DNA integration)	NA
ChrUn.fgenesh.mRNA.12	DNA/RNA polymerases superfamily protein	12.7	5.61667	0.255541	0.110843	0.918984	up	0.513216	1	no	GO:0003674(molecular_function);GO:0003677(DNA binding);GO:0003723(RNA binding);GO:0003964(RNA-directed DNA polymerase activity);GO:0005575(cellular_component);GO:0006278(RNA-dependent DNA replication);GO:0008150(biological_process);GO:0015074(DNA integration)	NA
ChrUn.fgenesh.mRNA.14	NA	12	8.5	2.90557	2.01856	0.38847	up	0.829522	1	no	NA	NA
ChrUn.fgenesh.mRNA.15	DNA/RNA polymerases superfamily protein	16	9.83333	0.328351	0.197921	0.481579	up	0.721387	1	no	GO:0003674(molecular_function);GO:0003677(DNA binding);GO:0003723(RNA binding);GO:0003964(RNA-directed DNA polymerase activity);GO:0005575(cellular_component);GO:0006278(RNA-dependent DNA replication);GO:0008150(biological_process);GO:0015074(DNA integration)	NA
ChrUn.fgenesh.mRNA.16	NA	23.8333	18.5	0.629925	0.479566	0.218545	up	0.865461	1	no	NA	NA
ChrUn.fgenesh.mRNA.17	zinc knuckle (CCHC-type) family protein	49	55	9.5043	10.4631	-0.363143	down	0.613541	1	no	NA	NA
ChrUn.fgenesh.mRNA.18	NA	9	1.66667	2.75168	0.499777	1.97343	up	0.272953	1	no	NA	NA
ChrUn.fgenesh.mRNA.19	NA	5.68739	8.14444	0.382812	0.537658	-0.61153	down	0.742051	1	no	NA	NA
ChrUn.fgenesh.mRNA.20	FKBP-type peptidyl-prolyl cis-trans isomerase family protein	147.833	66	8.87432	3.88579	0.968566	up	0.100813	1	no	GO:0003824(catalytic activity);GO:0005488(binding);GO:0005515(protein binding);GO:0005773(vacuole);GO:0006457(protein folding);GO:0006464(cellular protein modification process);GO:0016020(membrane)	NA
ChrUn.fgenesh.mRNA.21	MuDR family transposase	26.4167	10.25	1.31093	0.498883	1.18202	up	0.251721	1	no	GO:0005488(binding);GO:0005575(cellular_component);GO:0008150(biological_process)	NA
ChrUn.fgenesh.mRNA.23	MuDR family transposase	0.666667	0	0.0278376	0	inf	up	1	1	no	GO:0005488(binding);GO:0005575(cellular_component);GO:0008150(biological_process)	NA
ChrUn.fgenesh.mRNA.25	NA	0	0.5	0	0.120354	0	down	1	1	no	NA	NA
ChrUn.fgenesh.mRNA.26	NB-ARC domain-containing disease resistance protein	1.5	0	0.0587582	0	inf	up	0.609364	1	no	GO:0000166(nucleotide binding);GO:0005515(protein binding);GO:0005524(ATP binding);GO:0005886(plasma membrane);GO:0006915(apoptotic process);GO:0006950(response to stress);GO:0008219(cell death);GO:0043531(ADP binding)	NA
ChrUn.fgenesh.mRNA.3	NA	0	3	0	0.218871	-inf	down	0.28899	1	no	NA	NA
ChrUn.fgenesh.mRNA.30	NA	15.2	14.2	1.24349	1.13936	-0.0969573	up	1	1	no	GO:0003676(nucleic acid binding);GO:0005488(binding);GO:0008270(zinc ion binding)	NA
ChrUn.fgenesh.mRNA.31	cysteine-rich RLK (RECEPTOR-like protein kinase) 8	13	6	0.253792	0.114884	0.918984	up	0.513216	1	no	GO:0003677(DNA binding);GO:0006464(cellular protein modification process);GO:0008152(metabolic process);GO:0008168(methyltransferase activity);GO:0008171(O-methyltransferase activity);GO:0009987(cellular process);GO:0015074(DNA integration);GO:0016301(kinase activity);GO:0046983(protein dimerization activity)	NA
ChrUn.fgenesh.mRNA.34	NA	1	0	0.100215	0	inf	up	1	1	no	NA	NA
ChrUn.fgenesh.mRNA.42	NA	1	0	0.049219	0	inf	up	1	1	no	NA	NA
ChrUn.fgenesh.mRNA.43	NA	0	2	0	0.175604	-inf	down	0.490939	1	no	NA	NA
ChrUn.fgenesh.mRNA.45	NA	60.3333	40.5	4.69112	3.08849	0.38847	up	0.595616	1	no	NA	NA
ChrUn.fgenesh.mRNA.46	NA	86.3333	72.5	6.24187	5.14099	0.0598468	up	0.94555	1	no	NA	NA
ChrUn.fgenesh.mRNA.47	NA	5	16	0.484913	1.5219	-1.87456	down	0.131898	1	no	GO:0003676(nucleic acid binding);GO:0008270(zinc ion binding)	NA
ChrUn.fgenesh.mRNA.48	NA	23.5	14	2.86426	1.67358	0.581115	up	0.582556	1	no	NA	NA
ChrUn.fgenesh.mRNA.49	NA	14	3	0.754986	0.158674	2.0259	up	0.162099	1	no	GO:0003674(molecular_function);GO:0005575(cellular_component);GO:0008150(biological_process)	NA
ChrUn.fgenesh.mRNA.50	NA	0	1	0	0.580069	-inf	down	0.932996	1	no	NA	NA
ChrUn.fgenesh.mRNA.51	DNA/RNA polymerases superfamily protein	30	19	0.611139	0.379616	0.46247	up	0.631769	1	no	GO:0003674(molecular_function);GO:0003676(nucleic acid binding);GO:0003677(DNA binding);GO:0003723(RNA binding);GO:0003964(RNA-directed DNA polymerase activity);GO:0004190(aspartic-type endopeptidase activity);GO:0005575(cellular_component);GO:0006278(RNA-dependent DNA replication);GO:0006508(proteolysis);GO:0008150(biological_process);GO:0008270(zinc ion binding);GO:0015074(DNA integration)	NA
ChrUn.fgenesh.mRNA.52	DNA/RNA polymerases superfamily protein	29.5	16.5	0.868098	0.476215	0.710398	up	0.454759	1	no	GO:0003674(molecular_function);GO:0003676(nucleic acid binding);GO:0003723(RNA binding);GO:0003964(RNA-directed DNA polymerase activity);GO:0004190(aspartic-type endopeptidase activity);GO:0005575(cellular_component);GO:0006278(RNA-dependent DNA replication);GO:0006508(proteolysis);GO:0008150(biological_process);GO:0008270(zinc ion binding)	NA
ChrUn.fgenesh.mRNA.53	NA	1.5	0	0.17345	0	inf	up	0.609364	1	no	GO:0003677(DNA binding);GO:0015074(DNA integration)	NA
ChrUn.fgenesh.mRNA.55	NA	114.167	51.25	3.70068	1.62933	0.963972	up	0.121898	1	no	GO:0006508(proteolysis);GO:0008234(cysteine-type peptidase activity)	NA
ChrUn.fgenesh.mRNA.57	wall associated kinase 5	12.5	11.6667	0.611899	0.56013	-0.196493	up	0.940966	1	no	GO:0004672(protein kinase activity);GO:0005509(calcium ion binding);GO:0005515(protein binding);GO:0005524(ATP binding);GO:0005886(plasma membrane);GO:0006464(cellular protein modification process);GO:0006468(protein phosphorylation);GO:0016301(kinase activity)	NA
ChrUn.fgenesh.mRNA.59	wall associated kinase 5	4.5	0	0.277046	0	inf	up	0.257309	1	no	GO:0004672(protein kinase activity);GO:0005515(protein binding);GO:0005524(ATP binding);GO:0005886(plasma membrane);GO:0006464(cellular protein modification process);GO:0006468(protein phosphorylation);GO:0016301(kinase activity)	NA
ChrUn.fgenesh.mRNA.60	wall-associated kinase 2	1	0	0.113809	0	inf	up	1	1	no	GO:0005515(protein binding);GO:0005886(plasma membrane);GO:0006464(cellular protein modification process);GO:0016301(kinase activity)	NA
ChrUn.fgenesh.mRNA.63	NA	2	1.5	0.123553	0.0908841	-0.196493	up	1	1	no	NA	NA
ChrUn.fgenesh.mRNA.68	NA	3.5	3	2.14019	1.7992	0.218545	up	1	1	no	NA	NA
ChrUn.fgenesh.mRNA.69	NAD(P)-binding Rossmann-fold superfamily protein	65.5	58.3333	7.90328	6.90328	-0.0100798	up	1	1	no	GO:0009536(plastid)	NA
ChrUn.fgenesh.mRNA.7	DNA/RNA polymerases superfamily protein	3	1.5	0.108125	0.0530233	0.38847	up	1	1	no	GO:0003674(molecular_function);GO:0003723(RNA binding);GO:0003964(RNA-directed DNA polymerase activity);GO:0004190(aspartic-type endopeptidase activity);GO:0005575(cellular_component);GO:0006278(RNA-dependent DNA replication);GO:0006508(proteolysis);GO:0008150(biological_process)	NA
ChrUn.fgenesh.mRNA.70	MuDR family transposase	12.0833	4.08333	0.808789	0.268062	1.38847	up	0.346871	1	no	GO:0005488(binding);GO:0005575(cellular_component);GO:0008150(biological_process)	NA
ChrUn.fgenesh.mRNA.73	NA	3.5	3	2.14019	1.7992	0.218545	up	1	1	no	NA	NA
ChrUn.fgenesh.mRNA.74	NAD(P)-binding Rossmann-fold superfamily protein	65.5	58.3333	7.90328	6.90328	-0.0100798	up	1	1	no	GO:0009536(plastid)	NA
ChrUn.fgenesh.mRNA.75	hydrolases;protein serine/threonine phosphatases	69.25	25.4167	1.61707	0.582103	1.26818	up	0.0815326	1	no	GO:0008150(biological_process);GO:0008152(metabolic process);GO:0009987(cellular process);GO:0016787(hydrolase activity)	NA
ChrUn.fgenesh.mRNA.76	RNA-binding (RRM/RBD/RNP motifs) family protein	480	463	24.2199	22.9131	-0.144471	up	0.784976	1	no	GO:0000166(nucleotide binding);GO:0003676(nucleic acid binding);GO:0003723(RNA binding);GO:0006139(nucleobase-containing compound metabolic process)	NA
ChrUn.fgenesh.mRNA.79	NAD(P)-binding Rossmann-fold superfamily protein	13.5667	4.03333	2.03938	0.594651	1.61086	up	0.247076	1	no	GO:0009536(plastid)	NA
ChrUn.fgenesh.mRNA.8	NA	6.2	10	0.289742	0.458345	-0.933459	down	0.528666	1	no	GO:0003674(molecular_function);GO:0005575(cellular_component);GO:0008150(biological_process)	NA
ChrUn.fgenesh.mRNA.82	NA	1.5	0	0.109105	0	inf	up	0.609364	1	no	NA	NA
ChrUn.fgenesh.mRNA.83	Protein kinase superfamily protein	339	356	20.8352	21.4596	-0.267085	down	0.609487	1	no	GO:0000166(nucleotide binding);GO:0004672(protein kinase activity);GO:0005515(protein binding);GO:0005524(ATP binding);GO:0005886(plasma membrane);GO:0006464(cellular protein modification process);GO:0006468(protein phosphorylation);GO:0008152(metabolic process);GO:0009058(biosynthetic process);GO:0009987(cellular process);GO:0016301(kinase activity)	NA
ChrUn.fgenesh.mRNA.85	chromatin-remodeling protein 11	675	623	21.6851	19.6299	-0.0808376	up	0.88172	1	no	GO:0000166(nucleotide binding);GO:0003676(nucleic acid binding);GO:0003677(DNA binding);GO:0003682(chromatin binding);GO:0004386(helicase activity);GO:0005524(ATP binding);GO:0005634(nucleus);GO:0006139(nucleobase-containing compound metabolic process);GO:0006338(chromatin remodeling);GO:0008152(metabolic process);GO:0009056(catabolic process);GO:0009987(cellular process);GO:0016043(cellular comp…	NA
ChrUn.fgenesh.mRNA.86	Flavin-binding monooxygenase family protein	5.02619	1.69286	0.388293	0.128266	1.12544	up	0.68296	1	no	GO:0000166(nucleotide binding);GO:0003824(catalytic activity);GO:0004499("N,N-dimethylaniline monooxygenase activity");GO:0005488(binding);GO:0005575(cellular_component);GO:0008152(metabolic process);GO:0016491(oxidoreductase activity);GO:0050660(flavin adenine dinucleotide binding);GO:0050661(NADP binding);GO:0055114(oxidation-reduction process)	NA
ChrUn.fgenesh.mRNA.88	Polynucleotidyl transferase, ribonuclease H-like superfamily protein	150.867	82.7	3.03564	1.63206	0.666872	up	0.249596	1	no	GO:0003674(molecular_function);GO:0003676(nucleic acid binding);GO:0003677(DNA binding);GO:0003723(RNA binding);GO:0003964(RNA-directed DNA polymerase activity);GO:0004523(RNA-DNA hybrid ribonuclease activity);GO:0005575(cellular_component);GO:0006278(RNA-dependent DNA replication);GO:0008150(biological_process);GO:0015074(DNA integration)	NA
ChrUn.fgenesh.mRNA.89	NA	71	49.75	2.21201	1.52018	0.309398	up	0.657823	1	no	NA	NA
ChrUn.fgenesh.mRNA.9	NA	4	3	1.00215	0.737171	0.218545	up	1	1	no	NA	NA
ChrUn.fgenesh.mRNA.92	Protein of unknown function (DUF679)	2.5	2	0.417564	0.327632	-0.196493	up	1	1	no	GO:0003674(molecular_function);GO:0005773(vacuole);GO:0008150(biological_process);GO:0016020(membrane)	NA
ChrUn.fgenesh.mRNA.94	Glutaredoxin family protein	2.5	22	0.867249	7.48512	-3.65592	down	0.00648272	0.308847	yes	GO:0003674(molecular_function);GO:0003824(catalytic activity);GO:0005575(cellular_component);GO:0008152(metabolic process);GO:0009055(electron carrier activity);GO:0015035(protein disulfide oxidoreductase activity);GO:0019725(cellular homeostasis);GO:0045454(cell redox homeostasis)	NA
ChrUn.fgenesh.mRNA.95	MuDR family transposase	25.5833	7.25	1.32043	0.367004	1.69659	up	0.116035	1	no	GO:0005488(binding);GO:0005575(cellular_component);GO:0008150(biological_process)	NA
ChrUn.fgenesh.mRNA.96	12-oxophytodienoate reductase 2	430	368	45.7621	38.4112	0.028138	up	0.962168	1	no	GO:0003824(catalytic activity);GO:0005829(cytosol);GO:0006629(lipid metabolic process);GO:0006950(response to stress);GO:0007275(multicellular organismal development);GO:0008150(biological_process);GO:0008152(metabolic process);GO:0009987(cellular process);GO:0010181(FMN binding);GO:0016491(oxidoreductase activity);GO:0055114(oxidation-reduction process)	NA
LOC_Os01g01010.1	Ypt/Rab-GAP domain of gyp1p superfamily protein	310.5	351	11.139	12.3499	-0.375696	down	0.470953	1	no	GO:0005097(Rab GTPase activator activity);GO:0005622(intracellular);GO:0006139(nucleobase-containing compound metabolic process);GO:0007165(signal transduction);GO:0009056(catabolic process);GO:0030234(enzyme regulator activity);GO:0032313(regulation of Rab GTPase activity)	NA
LOC_Os01g01010.2	Ypt/Rab-GAP domain of gyp1p superfamily protein	224.5	228	10.955	10.912	-0.222028	up	0.679177	1	no	GO:0005097(Rab GTPase activator activity);GO:0005622(intracellular);GO:0006139(nucleobase-containing compound metabolic process);GO:0007165(signal transduction);GO:0009056(catabolic process);GO:0030234(enzyme regulator activity);GO:0032313(regulation of Rab GTPase activity)	NA
LOC_Os01g01019.1	NA	0	0.5	0	0.0470952	0	down	1	1	no	NA	NA
LOC_Os01g01030.1	SKU5 similar 3	20	19	0.878512	0.818547	-0.122492	up	0.956424	1	no	GO:0003824(catalytic activity);GO:0005488(binding);GO:0005507(copper ion binding);GO:0005575(cellular_component);GO:0005886(plasma membrane);GO:0008152(metabolic process);GO:0016491(oxidoreductase activity);GO:0055114(oxidation-reduction process)	NA
LOC_Os01g01040.1	NA	98.9167	91.1667	4.26874	3.85869	-0.074931	up	0.918356	1	no	GO:0003674(molecular_function);GO:0008150(biological_process)	NA
LOC_Os01g01040.2	NA	94.9167	90.6667	4.13903	3.87772	-0.134432	up	0.83888	1	no	GO:0003674(molecular_function);GO:0008150(biological_process)	NA
LOC_Os01g01040.3	NA	95.4167	93.6667	3.99814	3.84939	-0.181226	up	0.77593	1	no	GO:0003674(molecular_function);GO:0008150(biological_process)	NA
LOC_Os01g01040.4	NA	57.75	55.5	4.10134	3.8658	-0.145867	up	0.852627	1	no	GO:0003674(molecular_function);GO:0008150(biological_process)	NA
LOC_Os01g01050.1	NA	71.5	62	3.79531	3.22779	0.0192358	up	1	1	no	GO:0003676(nucleic acid binding)	NA
LOC_Os01g01050.2	NA	72.5	56	3.9313	2.97823	0.166077	up	0.8213	1	no	GO:0003676(nucleic acid binding)	NA
LOC_Os01g01060.1	ribosomal protein 5B	327.283	220.917	38.503	25.4901	0.368751	up	0.482618	1	no	GO:0003735(structural constituent of ribosome);GO:0005198(structural molecule activity);GO:0005575(cellular_component);GO:0005618(cell wall);GO:0005622(intracellular);GO:0005773(vacuole);GO:0005829(cytosol);GO:0005840(ribosome);GO:0005886(plasma membrane);GO:0006412(translation);GO:0009536(plastid);GO:0015935(small ribosomal subunit);GO:0016020(membrane)	ko03010(Ribosome)
LOC_Os01g01070.1	Protein of unknown function (DUF1664)	89.6667	76.5833	6.18932	5.18465	0.0285736	up	0.985265	1	no	GO:0003674(molecular_function);GO:0005623(cell);GO:0008150(biological_process)	NA
LOC_Os01g01070.2	Protein of unknown function (DUF1664)	95.8667	78.8833	6.6427	5.36087	0.0846888	up	0.908745	1	no	GO:0003674(molecular_function);GO:0005623(cell);GO:0008150(biological_process)	NA
LOC_Os01g01070.3	Protein of unknown function (DUF1664)	75.8667	66.8833	5.99799	5.18615	-0.0146546	up	1	1	no	GO:0003674(molecular_function);GO:0005623(cell);GO:0008150(biological_process)	NA
LOC_Os01g01080.1	dihydrosphingosine phosphate lyase	743.333	404	41.1524	21.9364	0.682514	up	0.196119	1	no	GO:0003824(catalytic activity);GO:0005488(binding);GO:0005783(endoplasmic reticulum);GO:0006629(lipid metabolic process);GO:0008152(metabolic process);GO:0009056(catabolic process);GO:0009987(cellular process);GO:0016020(membrane);GO:0016831(carboxy-lyase activity);GO:0019752(carboxylic acid metabolic process);GO:0030170(pyridoxal phosphate binding)	ko00600(Sphingolipid metabolism)
LOC_Os01g01080.2	dihydrosphingosine phosphate lyase	723.833	392.5	39.647	21.0855	0.688643	up	0.191459	1	no	GO:0003824(catalytic activity);GO:0005488(binding);GO:0005783(endoplasmic reticulum);GO:0006629(lipid metabolic process);GO:0008152(metabolic process);GO:0009056(catabolic process);GO:0009987(cellular process);GO:0016020(membrane);GO:0016831(carboxy-lyase activity);GO:0019752(carboxylic acid metabolic process);GO:0030170(pyridoxal phosphate binding)	ko00600(Sphingolipid metabolism)
LOC_Os01g01080.3	dihydrosphingosine phosphate lyase	733.833	395.5	38.8956	20.5599	0.697434	up	0.18617	1	no	GO:0003824(catalytic activity);GO:0005488(binding);GO:0005783(endoplasmic reticulum);GO:0006629(lipid metabolic process);GO:0008152(metabolic process);GO:0009056(catabolic process);GO:0009987(cellular process);GO:0016020(membrane);GO:0016831(carboxy-lyase activity);GO:0019752(carboxylic acid metabolic process);GO:0030170(pyridoxal phosphate binding)	ko00600(Sphingolipid metabolism)
LOC_Os01g01110.1	Protein kinase superfamily protein	3	0	0.36442	0	inf	up	0.385927	1	no	GO:0000166(nucleotide binding);GO:0004672(protein kinase activity);GO:0005524(ATP binding);GO:0006464(cellular protein modification process);GO:0006468(protein phosphorylation);GO:0007165(signal transduction);GO:0016020(membrane);GO:0016301(kinase activity)	NA
LOC_Os01g01115.1	Pentatricopeptide repeat (PPR) superfamily protein	9	8	0.400367	0.349043	-0.0265679	up	1	1	no	GO:0008150(biological_process)	NA
LOC_Os01g01120.1	haloacid dehalogenase-like hydrolase family protein	437	255.5	39.2186	22.4892	0.574997	up	0.269285	1	no	GO:0003824(catalytic activity);GO:0005488(binding);GO:0005829(cytosol);GO:0008152(metabolic process);GO:0009058(biosynthetic process);GO:0009536(plastid);GO:0009987(cellular process);GO:0016787(hydrolase activity)	NA
LOC_Os01g01130.1	NA	144	94.5	7.78497	5.0107	0.418843	up	0.470984	1	no	NA	ko03013(RNA transport)
LOC_Os01g01150.1	RNA recognition motif (RRM)-containing protein	295.333	305	8.51031	8.61996	-0.244587	down	0.641603	1	no	GO:0000166(nucleotide binding);GO:0003676(nucleic acid binding);GO:0005488(binding);GO:0008150(biological_process)	NA
LOC_Os01g01150.2	RNA recognition motif (RRM)-containing protein	307.833	311	7.18362	7.11804	-0.210477	up	0.689305	1	no	GO:0000166(nucleotide binding);GO:0003676(nucleic acid binding);GO:0005488(binding);GO:0008150(biological_process)	NA
LOC_Os01g01150.3	RNA recognition motif (RRM)-containing protein	297.833	286	7.0031	6.59562	-0.137196	up	0.797425	1	no	GO:0000166(nucleotide binding);GO:0003676(nucleic acid binding);GO:0005488(binding);GO:0008150(biological_process)	NA
LOC_Os01g01160.1	DNAJ-like 20	694	1181	68.9114	115.015	-0.963494	down	0.083154	1	no	GO:0005515(protein binding);GO:0005634(nucleus);GO:0006950(response to stress);GO:0009987(cellular process);GO:0019538(protein metabolic process);GO:0031072(heat shock protein binding)	NA
LOC_Os01g01170.1	NA	10	17	0.463722	0.773177	-0.962028	down	0.398941	1	no	GO:0003674(molecular_function);GO:0008150(biological_process);GO:0009536(plastid)	NA
LOC_Os01g01280.1	thylakoid lumenal 17.9 kDa protein, chloroplast	388	367	34.2531	31.7765	-0.116216	up	0.8272	1	no	GO:0003674(molecular_function);GO:0008150(biological_process);GO:0009536(plastid);GO:0009579(thylakoid)	NA
LOC_Os01g01290.1	nuclear factor Y, subunit C4	2.5	6	0.173896	0.409329	-1.78146	down	0.377516	1	no	GO:0003677(DNA binding);GO:0003700(sequence-specific DNA binding transcription factor activity);GO:0005622(intracellular);GO:0005634(nucleus);GO:0006139(nucleobase-containing compound metabolic process);GO:0007165(signal transduction);GO:0009058(biosynthetic process);GO:0009719(response to endogenous stimulus);GO:0043565(sequence-specific DNA binding)	NA
LOC_Os01g01295.1	NA	112	92	6.76077	5.44676	0.0873	up	0.899267	1	no	NA	NA
LOC_Os01g01302.1	shikimate kinase like 1	1236	1998	115.823	183.63	-0.889371	down	0.141517	1	no	GO:0004765(shikimate kinase activity);GO:0005524(ATP binding);GO:0009058(biosynthetic process);GO:0009536(plastid);GO:0009987(cellular process);GO:0016043(cellular component organization)	NA
LOC_Os01g01307.1	translocon-associated protein beta (TRAPB) family protein	114	101	12.6032	10.9514	-0.0218144	up	0.988307	1	no	GO:0003674(molecular_function);GO:0005575(cellular_component);GO:0005773(vacuole);GO:0005783(endoplasmic reticulum);GO:0008150(biological_process);GO:0016020(membrane);GO:0016021(integral component of membrane)	NA
LOC_Os01g01307.2	translocon-associated protein beta (TRAPB) family protein	64	66	8.29568	8.39051	-0.240887	down	0.72819	1	no	GO:0003674(molecular_function);GO:0005575(cellular_component);GO:0005773(vacuole);GO:0005783(endoplasmic reticulum);GO:0008150(biological_process);GO:0016020(membrane);GO:0016021(integral component of membrane)	NA
LOC_Os01g01340.1	CCR-like	690.417	647.608	45.4259	41.7905	-0.10589	up	0.844755	1	no	GO:0003674(molecular_function);GO:0008150(biological_process);GO:0009536(plastid)	NA
LOC_Os01g01340.2	CCR-like	648.417	599.608	40.543	36.7707	-0.0854616	up	0.874576	1	no	GO:0003674(molecular_function);GO:0008150(biological_process);GO:0009536(plastid)	NA
LOC_Os01g01350.1	SNF7 family protein	6	5	0.564201	0.461132	0.0665415	up	1	1	no	GO:0006810(transport);GO:0009987(cellular process);GO:0015031(protein transport)	ko04144(Endocytosis)
LOC_Os01g01350.2	SNF7 family protein	6	5	0.412577	0.337207	0.0665415	up	1	1	no	GO:0006810(transport);GO:0009987(cellular process);GO:0015031(protein transport)	ko04144(Endocytosis)
LOC_Os01g01360.1	Major facilitator superfamily protein	25.5	34	1.10265	1.44195	-0.583516	down	0.491567	1	no	GO:0005215(transporter activity);GO:0006810(transport);GO:0006857(oligopeptide transport);GO:0016020(membrane);GO:0016021(integral component of membrane);GO:0055085(transmembrane transport)	NA
LOC_Os01g01369.1	C-8,7 sterol isomerase	175	87	12.2594	5.97753	0.811775	up	0.153065	1	no	GO:0003824(catalytic activity);GO:0005783(endoplasmic reticulum);GO:0005886(plasma membrane);GO:0006629(lipid metabolic process);GO:0008152(metabolic process);GO:0009058(biosynthetic process);GO:0016021(integral component of membrane);GO:0016125(sterol metabolic process);GO:0047750(cholestenol delta-isomerase activity)	ko00100(Steroid biosynthesis)
LOC_Os01g01380.1	ARM repeat superfamily protein	175	182	5.43961	5.54847	-0.253076	down	0.645089	1	no	GO:0000003(reproduction);GO:0005488(binding);GO:0005575(cellular_component);GO:0009790(embryo development);GO:0009791(post-embryonic development)	NA
LOC_Os01g01390.1	NA	54.0333	44.1667	2.73024	2.1888	0.0989629	up	0.918714	1	no	GO:0003674(molecular_function);GO:0005886(plasma membrane);GO:0008150(biological_process)	NA
LOC_Os01g01390.2	NA	49.0333	44.4167	2.44	2.16779	-0.0412147	up	0.988171	1	no	GO:0003674(molecular_function);GO:0005886(plasma membrane);GO:0008150(biological_process)	NA
LOC_Os01g01390.3	NA	51.0333	43.4167	2.53138	2.11219	0.0496676	up	0.978415	1	no	GO:0003674(molecular_function);GO:0005886(plasma membrane);GO:0008150(biological_process)	NA
LOC_Os01g01390.4	NA	49.0333	43.4167	2.34719	2.03839	-0.00804785	up	1	1	no	GO:0003674(molecular_function);GO:0005886(plasma membrane);GO:0008150(biological_process)	NA
LOC_Os01g01390.5	NA	8.43333	8.91667	0.865998	0.898034	-0.366418	down	0.864118	1	no	GO:0003674(molecular_function);GO:0005886(plasma membrane);GO:0008150(biological_process)	NA
LOC_Os01g01400.1	NA	25.6667	15.3333	1.01571	0.595128	0.597056	up	0.556923	1	no	GO:0003674(molecular_function);GO:0005575(cellular_component);GO:0008150(biological_process)	NA
LOC_Os01g01410.1	protein kinase family protein / C-type lectin domain-containing protein	134.167	103.333	5.83416	4.40703	0.183096	up	0.761466	1	no	GO:0004672(protein kinase activity);GO:0005488(binding);GO:0005524(ATP binding);GO:0005623(cell);GO:0006464(cellular protein modification process);GO:0006468(protein phosphorylation);GO:0008152(metabolic process);GO:0009987(cellular process);GO:0016301(kinase activity)	NA
LOC_Os01g01410.2	protein kinase family protein / C-type lectin domain-containing protein	132.167	103.333	5.75412	4.41235	0.161401	up	0.791393	1	no	GO:0004672(protein kinase activity);GO:0005488(binding);GO:0005524(ATP binding);GO:0005623(cell);GO:0006464(cellular protein modification process);GO:0006468(protein phosphorylation);GO:0008152(metabolic process);GO:0009987(cellular process);GO:0016301(kinase activity)	NA
LOC_Os01g01420.1	zinc ion binding	466.433	522.167	30.4667	33.4516	-0.360213	down	0.492131	1	no	GO:0005488(binding)	NA
LOC_Os01g01420.2	zinc ion binding	445.433	500.667	25.2015	27.7821	-0.367498	down	0.482656	1	no	GO:0005488(binding)	NA
LOC_Os01g01420.3	zinc ion binding	455.933	515.167	29.8529	33.0831	-0.372032	down	0.477668	1	no	GO:0005488(binding)	NA
LOC_Os01g01430.1	NAC domain containing protein 47	4.22222	0	0.320689	0	inf	up	0.257309	1	no	GO:0003677(DNA binding);GO:0003700(sequence-specific DNA binding transcription factor activity);GO:0006139(nucleobase-containing compound metabolic process);GO:0006355("regulation of transcription, DNA-templated");GO:0006950(response to stress);GO:0007165(signal transduction);GO:0007275(multicellular organismal development);GO:0009058(biosynthetic process);GO:0009719(response to endogenous stimul…	NA
LOC_Os01g01450.1	hydroxyproline-rich glycoprotein family protein	459	483	30.4032	31.3781	-0.270022	down	0.606739	1	no	GO:0003674(molecular_function);GO:0005575(cellular_component);GO:0008150(biological_process)	NA
LOC_Os01g01450.2	hydroxyproline-rich glycoprotein family protein	508	547	36.8513	38.9179	-0.303205	down	0.564636	1	no	GO:0003674(molecular_function);GO:0005575(cellular_component);GO:0008150(biological_process)	NA
LOC_Os01g01484.1	light-mediated development protein 1 / deetiolated1 (DET1)	168.767	231.95	8.15085	10.9871	-0.653594	down	0.220864	1	no	GO:0003824(catalytic activity);GO:0005634(nucleus);GO:0006259(DNA metabolic process);GO:0006950(response to stress);GO:0008152(metabolic process);GO:0009628(response to abiotic stimulus);GO:0009791(post-embryonic development)	ko04120(Ubiquitin mediated proteolysis)
LOC_Os01g01484.2	light-mediated development protein 1 / deetiolated1 (DET1)	175.1	231.95	8.46807	11.0018	-0.603263	down	0.257959	1	no	GO:0003824(catalytic activity);GO:0005634(nucleus);GO:0006259(DNA metabolic process);GO:0006950(response to stress);GO:0008152(metabolic process);GO:0009628(response to abiotic stimulus);GO:0009791(post-embryonic development)	ko04120(Ubiquitin mediated proteolysis)
LOC_Os01g01484.4	light-mediated development protein 1 / deetiolated1 (DET1)	155.767	204.283	8.84525	11.3773	-0.583516	down	0.280065	1	no	GO:0003824(catalytic activity);GO:0005634(nucleus);GO:0006259(DNA metabolic process);GO:0006950(response to stress);GO:0008152(metabolic process);GO:0009628(response to abiotic stimulus);GO:0009791(post-embryonic development)	ko04120(Ubiquitin mediated proteolysis)
LOC_Os01g01484.5	light-mediated development protein 1 / deetiolated1 (DET1)	166.767	219.617	7.84424	10.1316	-0.594148	down	0.267608	1	no	GO:0003824(catalytic activity);GO:0005634(nucleus);GO:0006259(DNA metabolic process);GO:0006950(response to stress);GO:0008152(metabolic process);GO:0009628(response to abiotic stimulus);GO:0009791(post-embryonic development)	ko04120(Ubiquitin mediated proteolysis)
LOC_Os01g01510.1	Sas10/U3 ribonucleoprotein (Utp) family protein	135	120	6.02532	5.25292	-0.0265679	up	0.978114	1	no	GO:0003674(molecular_function);GO:0005634(nucleus);GO:0008152(metabolic process);GO:0009987(cellular process)	NA
LOC_Os01g01510.2	Sas10/U3 ribonucleoprotein (Utp) family protein	135	119	5.83057	5.04077	-0.0144951	up	0.995543	1	no	GO:0003674(molecular_function);GO:0005634(nucleus);GO:0008152(metabolic process);GO:0009987(cellular process)	NA
LOC_Os01g01520.1	HXXXD-type acyl-transferase family protein	20	18	1.24049	1.09498	-0.0444898	up	1	1	no	GO:0008150(biological_process);GO:0008152(metabolic process);GO:0016740(transferase activity);GO:0016747("transferase activity, transferring acyl groups other than amino-acyl groups")	NA
LOC_Os01g01570.1	NA	142	107.5	7.88156	5.85201	0.198367	up	0.737952	1	no	NA	NA
LOC_Os01g01580.1	NA	3	0	0.469217	0	inf	up	0.385927	1	no	NA	NA
LOC_Os01g01590.1	NA	11	5	3.51197	1.56567	0.941011	up	0.541807	1	no	NA	NA
LOC_Os01g01600.1	basic helix-loop-helix (bHLH) DNA-binding superfamily protein	7	3	0.445664	0.187328	1.0259	up	0.621235	1	no	GO:0003700(sequence-specific DNA binding transcription factor activity);GO:0005634(nucleus);GO:0006139(nucleobase-containing compound metabolic process);GO:0009058(biosynthetic process)	NA
LOC_Os01g01610.1	Iron-sulphur cluster biosynthesis family protein	37	30	4.78448	3.80475	0.10607	up	0.934203	1	no	GO:0005198(structural molecule activity);GO:0005488(binding);GO:0009058(biosynthetic process);GO:0009987(cellular process)	NA
LOC_Os01g01620.1	pfkB-like carbohydrate kinase family protein	200	243	13.4534	16.0318	-0.477449	down	0.367845	1	no	GO:0005575(cellular_component);GO:0005975(carbohydrate metabolic process);GO:0008152(metabolic process);GO:0009056(catabolic process);GO:0009987(cellular process);GO:0016301(kinase activity)	NA
LOC_Os01g01640.1	Rer1 family protein	137.5	131	14.5049	13.5536	-0.121391	up	0.840684	1	no	GO:0003674(molecular_function);GO:0005794(Golgi apparatus);GO:0006810(transport);GO:0009987(cellular process);GO:0016021(integral component of membrane)	NA
LOC_Os01g01660.1	NmrA-like negative transcriptional regulator family protein	30	6	2.69012	0.527685	2.12544	up	0.0465254	0.983815	yes	GO:0003824(catalytic activity);GO:0003854(3-beta-hydroxy-delta5-steroid dehydrogenase activity);GO:0005488(binding);GO:0005886(plasma membrane);GO:0006694(steroid biosynthetic process);GO:0006950(response to stress);GO:0008150(biological_process);GO:0008152(metabolic process);GO:0016616("oxidoreductase activity, acting on the CH-OH group of donors, NAD or NADP as acceptor");GO:0044237(cellular me…	NA
LOC_Os01g01670.1	NA	22	23	2.40274	2.46368	-0.260623	down	0.817089	1	no	GO:0003674(molecular_function);GO:0005575(cellular_component);GO:0008150(biological_process)	NA
LOC_Os01g01670.2	NA	19	23	1.84102	2.18578	-0.472127	down	0.642891	1	no	GO:0003674(molecular_function);GO:0005575(cellular_component);GO:0008150(biological_process)	NA
LOC_Os01g01680.1	NA	7	24	0.740595	2.49039	-1.9741	down	0.0651065	1	no	GO:0003824(catalytic activity);GO:0008152(metabolic process);GO:0009536(plastid)	NA
LOC_Os01g01689.1	ataxia-telangiectasia mutated	375.5	275	4.65217	3.34157	0.254808	up	0.626991	1	no	GO:0000003(reproduction);GO:0004674(protein serine/threonine kinase activity);GO:0005515(protein binding);GO:0005575(cellular_component);GO:0006259(DNA metabolic process);GO:0006629(lipid metabolic process);GO:0006950(response to stress);GO:0007049(cell cycle);GO:0009536(plastid);GO:0009628(response to abiotic stimulus);GO:0009987(cellular process);GO:0016043(cellular component organization);GO:0…	ko04064(NF-kappa B signaling pathway);ko04068(FoxO signaling pathway);ko04110(Cell cycle);ko04115(p53 signaling pathway);ko04210(Apoptosis);ko05166(HTLV-I infection);ko05202(Transcriptional misregulation in cancers);ko05206(MicroRNAs in cancer)
LOC_Os01g01689.3	ataxia-telangiectasia mutated	352.5	259	4.2269	3.04604	0.24613	up	0.639648	1	no	GO:0000003(reproduction);GO:0004674(protein serine/threonine kinase activity);GO:0005515(protein binding);GO:0005575(cellular_component);GO:0006259(DNA metabolic process);GO:0006629(lipid metabolic process);GO:0006950(response to stress);GO:0007049(cell cycle);GO:0009536(plastid);GO:0009628(response to abiotic stimulus);GO:0009987(cellular process);GO:0016043(cellular component organization);GO:0…	ko04064(NF-kappa B signaling pathway);ko04068(FoxO signaling pathway);ko04110(Cell cycle);ko04115(p53 signaling pathway);ko04210(Apoptosis);ko05166(HTLV-I infection);ko05202(Transcriptional misregulation in cancers);ko05206(MicroRNAs in cancer)
LOC_Os01g01700.1	RING-box 1	210	204	29.177	27.7986	-0.154673	up	0.778319	1	no	GO:0005515(protein binding);GO:0005622(intracellular);GO:0006464(cellular protein modification process);GO:0009719(response to endogenous stimulus)	ko03420(Nucleotide excision repair);ko04066(HIF-1 signaling pathway);ko04110(Cell cycle);ko04111(Cell cycle - yeast);ko04114(Oocyte meiosis);ko04120(Ubiquitin mediated proteolysis);ko04141(Protein processing in endoplasmic reticulum);ko04310(Wnt signaling pathway);ko04350(TGF-beta signaling pathway);ko04710(Circadian rhythm);ko05200(Pathways in cancer);ko05211(Renal cell carcinoma)
LOC_Os01g01710.1	1-deoxy-D-xylulose 5-phosphate reductoisomerase	2086.5	4556	118.732	254.275	-1.32352	down	0.0630549	1	no	GO:0003824(catalytic activity);GO:0005515(protein binding);GO:0005975(carbohydrate metabolic process);GO:0006629(lipid metabolic process);GO:0008150(biological_process);GO:0008152(metabolic process);GO:0008299(isoprenoid biosynthetic process);GO:0009058(biosynthetic process);GO:0009536(plastid);GO:0009987(cellular process);GO:0030604(1-deoxy-D-xylulose-5-phosphate reductoisomerase activity);GO:00…	ko00900(Terpenoid backbone biosynthesis)
LOC_Os01g01710.2	1-deoxy-D-xylulose 5-phosphate reductoisomerase	1720.5	3968	103.395	233.878	-1.4025	down	0.0418046	0.932275	yes	GO:0003824(catalytic activity);GO:0005515(protein binding);GO:0005975(carbohydrate metabolic process);GO:0006629(lipid metabolic process);GO:0008150(biological_process);GO:0008152(metabolic process);GO:0008299(isoprenoid biosynthetic process);GO:0009058(biosynthetic process);GO:0009536(plastid);GO:0009987(cellular process);GO:0030604(1-deoxy-D-xylulose-5-phosphate reductoisomerase activity);GO:00…	ko00900(Terpenoid backbone biosynthesis)
LOC_Os01g01720.1	peroxin 14	129	106.5	7.29849	5.9097	0.0868139	up	0.894873	1	no	GO:0005215(transporter activity);GO:0005515(protein binding);GO:0005777(peroxisome);GO:0005829(cytosol);GO:0005886(plasma membrane);GO:0006810(transport);GO:0009987(cellular process);GO:0016020(membrane);GO:0016043(cellular component organization)	ko04146(Peroxisome)
LOC_Os01g01720.2	peroxin 14	125	106.5	7.08329	5.91898	0.0413709	up	0.959422	1	no	GO:0005215(transporter activity);GO:0005515(protein binding);GO:0005777(peroxisome);GO:0005829(cytosol);GO:0005886(plasma membrane);GO:0006810(transport);GO:0009987(cellular process);GO:0016020(membrane);GO:0016043(cellular component organization)	ko04146(Peroxisome)
LOC_Os01g01740.1	Protein kinase superfamily protein	4	2	0.209347	0.102662	0.803507	up	0.864501	1	no	GO:0004672(protein kinase activity);GO:0005524(ATP binding);GO:0006464(cellular protein modification process);GO:0006468(protein phosphorylation);GO:0008152(metabolic process);GO:0009987(cellular process);GO:0016301(kinase activity)	NA
LOC_Os01g01760.1	NA	2.16667	0.5	0.329823	0.0746503	inf	up	0.609364	1	no	NA	NA
LOC_Os01g01780.1	Exostosin family protein	24	26	1.24644	1.32436	-0.31197	down	0.75706	1	no	GO:0003674(molecular_function);GO:0008150(biological_process);GO:0016020(membrane)	NA
LOC_Os01g01790.1	Protein of unknown function (DUF3506)	1308	1353.5	58.8886	59.7661	-0.246358	down	0.671248	1	no	GO:0003677(DNA binding);GO:0004518(nuclease activity);GO:0006950(response to stress);GO:0008152(metabolic process);GO:0009579(thylakoid);GO:0016020(membrane)	NA
LOC_Os01g01790.2	Protein of unknown function (DUF3506)	1080	1153.5	56.7158	59.4115	-0.292105	down	0.605194	1	no	GO:0003677(DNA binding);GO:0004518(nuclease activity);GO:0006950(response to stress);GO:0008152(metabolic process);GO:0009579(thylakoid);GO:0016020(membrane)	NA
LOC_Os01g01800.1	NA	182	156.5	6.41431	5.4096	0.0258995	up	0.974317	1	no	GO:0003674(molecular_function);GO:0005575(cellular_component);GO:0008150(biological_process)	NA
LOC_Os01g01800.2	NA	182	156.5	6.28737	5.30255	0.0258995	up	0.974317	1	no	GO:0003674(molecular_function);GO:0005575(cellular_component);GO:0008150(biological_process)	NA
LOC_Os01g01810.1	NA	0.166667	0.0833333	0.0567257	0.0278178	0	up	1	1	no	NA	NA
LOC_Os01g01830.1	Prolyl oligopeptidase family protein	752	537.5	24.8598	17.4273	0.286634	up	0.590536	1	no	GO:0004252(serine-type endopeptidase activity);GO:0006508(proteolysis);GO:0008236(serine-type peptidase activity);GO:0009536(plastid);GO:0016787(hydrolase activity);GO:0019538(protein metabolic process)	NA
LOC_Os01g01840.1	basic helix-loop-helix (bHLH) DNA-binding superfamily protein	2	2	0.168587	0.165347	-0.196493	up	1	1	no	GO:0005634(nucleus);GO:0006139(nucleobase-containing compound metabolic process);GO:0006355("regulation of transcription, DNA-templated");GO:0009058(biosynthetic process);GO:0030528(transcription regulator activity)	NA
LOC_Os01g01870.1	basic helix-loop-helix (bHLH) DNA-binding superfamily protein	49	110	3.93719	8.66874	-1.36314	down	0.0286961	0.767408	yes	GO:0003700(sequence-specific DNA binding transcription factor activity);GO:0005634(nucleus);GO:0005737(cytoplasm);GO:0006139(nucleobase-containing compound metabolic process);GO:0006355("regulation of transcription, DNA-templated");GO:0009058(biosynthetic process);GO:0030528(transcription regulator activity)	NA
LOC_Os01g01890.1	Plant protein of unknown function (DUF936)	0	8	0	0.357717	-inf	down	0.0356207	0.854878	yes	GO:0003674(molecular_function);GO:0005575(cellular_component);GO:0008150(biological_process)	NA
LOC_Os01g01910.1	NA	11	23	1.55629	3.19152	-1.26062	down	0.216672	1	no	NA	NA
LOC_Os01g01920.1	HD domain-containing metal-dependent phosphohydrolase family protein	290.5	356	13.5291	16.2609	-0.492317	down	0.344135	1	no	GO:0003824(catalytic activity);GO:0008081(phosphoric diester hydrolase activity);GO:0008150(biological_process);GO:0008152(metabolic process);GO:0046872(metal ion binding)	NA
LOC_Os01g01920.2	HD domain-containing metal-dependent phosphohydrolase family protein	299.5	370	14.6017	17.6921	-0.499056	down	0.337355	1	no	GO:0003824(catalytic activity);GO:0008081(phosphoric diester hydrolase activity);GO:0008150(biological_process);GO:0008152(metabolic process);GO:0046872(metal ion binding)	NA
LOC_Os01g01940.1	NA	3	0	0.261221	0	inf	up	0.385927	1	no	NA	NA
LOC_Os01g01960.1	SIN3-like 3	2319.5	1870.5	54.9334	43.4483	0.114594	up	0.856375	1	no	GO:0005634(nucleus);GO:0006139(nucleobase-containing compound metabolic process);GO:0006355("regulation of transcription, DNA-templated");GO:0009058(biosynthetic process);GO:0009719(response to endogenous stimulus)	NA
LOC_Os01g01970.1	NA	27.5	28.5	2.58592	2.62845	-0.196493	down	0.854948	1	no	NA	NA
LOC_Os01g01970.2	NA	35.5	37.5	3.52824	3.65539	-0.274495	down	0.746674	1	no	NA	NA
LOC_Os01g02000.1	EXS (ERD1/XPR1/SYG1) family protein	29	120	1.13435	4.60366	-2.2454	down	0.000590185	0.0539881	yes	GO:0003674(molecular_function);GO:0006810(transport);GO:0006950(response to stress);GO:0007154(cell communication);GO:0009991(response to extracellular stimulus);GO:0016020(membrane);GO:0016021(integral component of membrane)	NA
LOC_Os01g02010.1	NA	0	2	0	0.150785	-inf	down	0.490939	1	no	NA	NA
LOC_Os01g02020.1	Thiolase family protein	135.5	103.5	6.32407	4.73773	0.19053	up	0.750747	1	no	GO:0003824(catalytic activity);GO:0005575(cellular_component);GO:0008152(metabolic process);GO:0016740(transferase activity);GO:0016747("transferase activity, transferring acyl groups other than amino-acyl groups")	NA
LOC_Os01g02020.3	Thiolase family protein	79.5	64.5	3.93979	3.135	0.125435	up	0.864813	1	no	GO:0003824(catalytic activity);GO:0005575(cellular_component);GO:0008152(metabolic process);GO:0016740(transferase activity);GO:0016747("transferase activity, transferring acyl groups other than amino-acyl groups")	NA
LOC_Os01g02050.1	phosphoenolpyruvate carboxylase 4	36.5	31.5	1.1313	0.957563	-0.0265679	up	1	1	no	GO:0003824(catalytic activity);GO:0006091(generation of precursor metabolites and energy);GO:0006099(tricarboxylic acid cycle);GO:0008964(phosphoenolpyruvate carboxylase activity);GO:0009056(catabolic process);GO:0015977(carbon fixation)	ko00620(Pyruvate metabolism);ko00680(Methane metabolism);ko00710(Carbon fixation in photosynthetic organisms);ko00720(Carbon fixation pathways in prokaryotes);ko01200(Carbon metabolism)
LOC_Os01g02060.1	RNI-like superfamily protein	0	0.5	0	0.0254197	0	down	1	1	no	GO:0005515(protein binding);GO:0005886(plasma membrane);GO:0007165(signal transduction);GO:0008150(biological_process);GO:0009536(plastid);GO:0009607(response to biotic stimulus)	NA
LOC_Os01g02060.2	RNI-like superfamily protein	0	0.5	0	0.0264456	0	down	1	1	no	GO:0005515(protein binding);GO:0005886(plasma membrane);GO:0007165(signal transduction);GO:0008150(biological_process);GO:0009536(plastid);GO:0009607(response to biotic stimulus)	NA
LOC_Os01g02080.1	Cyclophilin-like peptidyl-prolyl cis-trans isomerase family protein	126	89	11.0513	7.65607	0.305054	up	0.610723	1	no	GO:0003755(peptidyl-prolyl cis-trans isomerase activity);GO:0003824(catalytic activity);GO:0006457(protein folding);GO:0006464(cellular protein modification process);GO:0009536(plastid);GO:0009579(thylakoid);GO:0009987(cellular process);GO:0019538(protein metabolic process)	NA
LOC_Os01g02090.1	decapping 5	390	313	17.2008	13.5394	0.120819	up	0.820718	1	no	GO:0003674(molecular_function);GO:0005829(cytosol);GO:0006139(nucleobase-containing compound metabolic process);GO:0006412(translation);GO:0009056(catabolic process);GO:0009987(cellular process);GO:0016043(cellular component organization)	NA
LOC_Os01g02090.2	decapping 5	372	300	16.501	13.0516	0.113847	up	0.83153	1	no	GO:0003674(molecular_function);GO:0005829(cytosol);GO:0006139(nucleobase-containing compound metabolic process);GO:0006412(translation);GO:0009056(catabolic process);GO:0009987(cellular process);GO:0016043(cellular component organization)	NA
LOC_Os01g02130.1	NA	10	8	1.14532	0.898647	0.125435	up	1	1	no	GO:0003674(molecular_function);GO:0008150(biological_process);GO:0009536(plastid)	NA
LOC_Os01g02139.1	NA	8	0	1.643	0	inf	up	0.0646464	1	no	NA	NA
LOC_Os01g02150.1	NA	22	14	2.26989	1.41672	0.455584	up	0.687253	1	no	NA	NA
LOC_Os01g02170.1	NA	32.6111	20.5	0.885718	0.54608	0.525973	up	0.566338	1	no	GO:0003674(molecular_function);GO:0005730(nucleolus);GO:0008150(biological_process)	NA
LOC_Os01g02170.2	NA	32.6111	19.5	0.958866	0.562341	0.525973	up	0.566338	1	no	GO:0003674(molecular_function);GO:0005730(nucleolus);GO:0008150(biological_process)	NA
LOC_Os01g02180.1	Protein of unknown function (DUF1664)	110.7	85.1333	5.63563	4.25077	0.188532	up	0.765129	1	no	GO:0003674(molecular_function);GO:0005575(cellular_component);GO:0008150(biological_process)	NA
LOC_Os01g02180.2	Protein of unknown function (DUF1664)	111.7	92.1333	7.50906	6.07466	0.0873	up	0.899267	1	no	GO:0003674(molecular_function);GO:0005575(cellular_component);GO:0008150(biological_process)	NA
LOC_Os01g02190.1	NOD26-like intrinsic protein 4;2	0	1	0	0.101581	-inf	down	0.932996	1	no	GO:0005215(transporter activity);GO:0006810(transport);GO:0009987(cellular process);GO:0016020(membrane)	NA
LOC_Os01g02200.1	ARM repeat superfamily protein	621	401	41.8248	26.4886	0.434498	up	0.407565	1	no	GO:0005488(binding);GO:0005515(protein binding);GO:0008150(biological_process)	NA
LOC_Os01g02270.1	NA	12.8333	19.9167	0.3964	0.60337	-0.817981	down	0.440276	1	no	NA	NA
LOC_Os01g02280.1	LRR and NB-ARC domains-containing disease resistance protein	2.5	2.58333	0.0504158	0.0510952	-0.781455	down	0.906174	1	no	GO:0005515(protein binding);GO:0005524(ATP binding);GO:0006915(apoptotic process);GO:0006950(response to stress);GO:0043531(ADP binding)	NA
LOC_Os01g02290.1	suppressor of npr1-1 constitutive 4	11.2381	5.01587	0.578928	0.253426	0.941011	up	0.541807	1	no	GO:0000166(nucleotide binding);GO:0004672(protein kinase activity);GO:0005524(ATP binding);GO:0005623(cell);GO:0006464(cellular protein modification process);GO:0006468(protein phosphorylation);GO:0008152(metabolic process);GO:0009987(cellular process);GO:0016301(kinase activity)	NA
LOC_Os01g02290.2	suppressor of npr1-1 constitutive 4	10.2381	4.01587	0.558235	0.214758	1.12544	up	0.487006	1	no	GO:0000166(nucleotide binding);GO:0004672(protein kinase activity);GO:0005524(ATP binding);GO:0005623(cell);GO:0006464(cellular protein modification process);GO:0006468(protein phosphorylation);GO:0008152(metabolic process);GO:0009987(cellular process);GO:0016301(kinase activity)	NA
LOC_Os01g02300.1	Protein kinase superfamily protein	11	4	0.482594	0.172116	1.26294	up	0.411055	1	no	GO:0004672(protein kinase activity);GO:0005524(ATP binding);GO:0005623(cell);GO:0006464(cellular protein modification process);GO:0006468(protein phosphorylation);GO:0008152(metabolic process);GO:0009987(cellular process);GO:0016301(kinase activity)	NA
LOC_Os01g02310.1	PR5-like receptor kinase	93.5	60	5.37142	3.38066	0.451205	up	0.479982	1	no	GO:0004672(protein kinase activity);GO:0004871(signal transducer activity);GO:0004872(receptor activity);GO:0005524(ATP binding);GO:0005575(cellular_component);GO:0006464(cellular protein modification process);GO:0006468(protein phosphorylation);GO:0007165(signal transduction);GO:0008152(metabolic process);GO:0009607(response to biotic stimulus);GO:0009987(cellular process);GO:0016301(kinase acti…	NA
LOC_Os01g02320.1	receptor serine/threonine kinase, putative	52.3333	53.4167	2.01143	2.01361	-0.223974	down	0.766697	1	no	GO:0004672(protein kinase activity);GO:0005524(ATP binding);GO:0005975(carbohydrate metabolic process);GO:0006468(protein phosphorylation);GO:0006950(response to stress);GO:0008152(metabolic process);GO:0009987(cellular process);GO:0016301(kinase activity);GO:0016787(hydrolase activity)	NA
LOC_Os01g02334.1	NA	7.5	4	1.28441	0.671852	0.803507	up	0.682123	1	no	NA	NA
LOC_Os01g02350.1	receptor serine/threonine kinase, putative	82	43.9167	3.35415	1.76186	0.701627	up	0.291997	1	no	GO:0000166(nucleotide binding);GO:0004672(protein kinase activity);GO:0005524(ATP binding);GO:0005623(cell);GO:0006464(cellular protein modification process);GO:0006468(protein phosphorylation);GO:0008152(metabolic process);GO:0009987(cellular process);GO:0016301(kinase activity)	NA
LOC_Os01g02360.1	Protein kinase superfamily protein	60.5976	50.1214	2.73391	2.21781	0.0903882	up	0.922198	1	no	GO:0000166(nucleotide binding);GO:0004672(protein kinase activity);GO:0005524(ATP binding);GO:0005623(cell);GO:0006464(cellular protein modification process);GO:0006468(protein phosphorylation);GO:0008152(metabolic process);GO:0009987(cellular process);GO:0016301(kinase activity)	NA
LOC_Os01g02370.1	Protein kinase superfamily protein	53.8333	60.5833	2.65809	2.93389	-0.372343	down	0.591898	1	no	NA	NA
LOC_Os01g02390.1	Protein kinase superfamily protein	92.3333	45.85	4.42581	2.15549	0.803507	up	0.216095	1	no	GO:0004672(protein kinase activity);GO:0005524(ATP binding);GO:0005623(cell);GO:0006464(cellular protein modification process);GO:0006468(protein phosphorylation);GO:0008152(metabolic process);GO:0009987(cellular process);GO:0016301(kinase activity)	NA
LOC_Os01g02390.2	Protein kinase superfamily protein	63.8333	30.35	3.57972	1.66929	0.896616	up	0.215602	1	no	GO:0004672(protein kinase activity);GO:0005524(ATP binding);GO:0005623(cell);GO:0006464(cellular protein modification process);GO:0006468(protein phosphorylation);GO:0008152(metabolic process);GO:0009987(cellular process);GO:0016301(kinase activity)	NA
LOC_Os01g02400.1	receptor serine/threonine kinase, putative	391.929	164.143	18.5887	7.63551	1.06066	up	0.0439423	0.962511	yes	GO:0004672(protein kinase activity);GO:0004871(signal transducer activity);GO:0004872(receptor activity);GO:0005524(ATP binding);GO:0005575(cellular_component);GO:0006464(cellular protein modification process);GO:0006468(protein phosphorylation);GO:0007165(signal transduction);GO:0008152(metabolic process);GO:0009607(response to biotic stimulus);GO:0009987(cellular process);GO:0016301(kinase acti…	NA
LOC_Os01g02400.2	receptor serine/threonine kinase, putative	374.429	157.643	16.9421	6.99592	1.04662	up	0.0472288	0.983815	yes	GO:0004672(protein kinase activity);GO:0004871(signal transducer activity);GO:0004872(receptor activity);GO:0005524(ATP binding);GO:0005575(cellular_component);GO:0006464(cellular protein modification process);GO:0006468(protein phosphorylation);GO:0007165(signal transduction);GO:0008152(metabolic process);GO:0009607(response to biotic stimulus);GO:0009987(cellular process);GO:0016301(kinase acti…	NA
LOC_Os01g02400.3	receptor serine/threonine kinase, putative	478.429	196.643	15.1897	6.12326	1.08232	up	0.0388205	0.894783	yes	GO:0004672(protein kinase activity);GO:0004871(signal transducer activity);GO:0004872(receptor activity);GO:0005524(ATP binding);GO:0005575(cellular_component);GO:0006464(cellular protein modification process);GO:0006468(protein phosphorylation);GO:0007165(signal transduction);GO:0008152(metabolic process);GO:0009607(response to biotic stimulus);GO:0009987(cellular process);GO:0016301(kinase acti…	NA
LOC_Os01g02410.1	suppressor of npr1-1 constitutive 4	46.35	14.1167	2.34859	0.701555	1.51971	up	0.0749165	1	no	GO:0000166(nucleotide binding);GO:0004672(protein kinase activity);GO:0005524(ATP binding);GO:0005623(cell);GO:0006464(cellular protein modification process);GO:0006468(protein phosphorylation);GO:0008152(metabolic process);GO:0009987(cellular process);GO:0016301(kinase activity)	NA
LOC_Os01g02420.1	receptor serine/threonine kinase, putative	33.2131	24.6417	2.06239	1.50073	0.204045	up	0.846098	1	no	GO:0004672(protein kinase activity);GO:0005524(ATP binding);GO:0005623(cell);GO:0006464(cellular protein modification process);GO:0006468(protein phosphorylation);GO:0008152(metabolic process);GO:0009987(cellular process);GO:0016301(kinase activity)	NA
LOC_Os01g02430.1	Protein kinase superfamily protein	42.5	30	2.19565	1.52009	0.288934	up	0.737723	1	no	GO:0000166(nucleotide binding);GO:0004672(protein kinase activity);GO:0005524(ATP binding);GO:0005623(cell);GO:0006464(cellular protein modification process);GO:0006468(protein phosphorylation);GO:0008152(metabolic process);GO:0009987(cellular process);GO:0016301(kinase activity)	NA
LOC_Os01g02440.1	PR5-like receptor kinase	12.7929	11.6087	0.821236	0.7309	-0.0810157	up	1	1	no	GO:0004672(protein kinase activity);GO:0004871(signal transducer activity);GO:0004872(receptor activity);GO:0005524(ATP binding);GO:0005575(cellular_component);GO:0006464(cellular protein modification process);GO:0006468(protein phosphorylation);GO:0007165(signal transduction);GO:0008152(metabolic process);GO:0009607(response to biotic stimulus);GO:0009987(cellular process);GO:0016301(kinase acti…	NA
LOC_Os01g02460.1	PR5-like receptor kinase	9.54167	6.49881	1.12866	0.753952	0.540473	up	0.769202	1	no	GO:0004672(protein kinase activity);GO:0004871(signal transducer activity);GO:0004872(receptor activity);GO:0005524(ATP binding);GO:0005575(cellular_component);GO:0006464(cellular protein modification process);GO:0006468(protein phosphorylation);GO:0007165(signal transduction);GO:0008152(metabolic process);GO:0009607(response to biotic stimulus);GO:0009987(cellular process);GO:0016301(kinase acti…	NA
LOC_Os01g02470.1	NA	6	4.33333	1.33621	0.946491	0.38847	up	0.948636	1	no	NA	NA
LOC_Os01g02490.1	NA	53.6667	41.3333	4.10494	3.10081	0.200843	up	0.803599	1	no	NA	NA
LOC_Os01g02490.2	NA	25.6667	13.3333	3.59841	1.83338	0.803507	up	0.427132	1	no	NA	NA
LOC_Os01g02500.1	Amidase family protein	10.5	8	1.84787	1.38085	0.125435	up	1	1	no	GO:0003824(catalytic activity);GO:0005623(cell);GO:0008152(metabolic process);GO:0009056(catabolic process);GO:0009987(cellular process);GO:0016787(hydrolase activity);GO:0016884("carbon-nitrogen ligase activity, with glutamine as amido-N-donor")	NA
LOC_Os01g02550.1	PR5-like receptor kinase	322.833	143.583	15.8679	6.92178	0.968972	up	0.0680662	1	no	GO:0004672(protein kinase activity);GO:0005524(ATP binding);GO:0005623(cell);GO:0006464(cellular protein modification process);GO:0006468(protein phosphorylation);GO:0008152(metabolic process);GO:0009987(cellular process);GO:0016301(kinase activity)	NA
LOC_Os01g02560.1	receptor serine/threonine kinase, putative	734.2	339.783	38.5937	17.5177	0.913752	up	0.0832375	1	no	GO:0000166(nucleotide binding);GO:0004672(protein kinase activity);GO:0005524(ATP binding);GO:0005623(cell);GO:0006464(cellular protein modification process);GO:0006468(protein phosphorylation);GO:0008152(metabolic process);GO:0009987(cellular process);GO:0016301(kinase activity)	NA
LOC_Os01g02570.1	Protein kinase superfamily protein	310.833	140.667	16.6629	7.39581	0.944726	up	0.0758664	1	no	GO:0000166(nucleotide binding);GO:0004672(protein kinase activity);GO:0005524(ATP binding);GO:0005623(cell);GO:0006464(cellular protein modification process);GO:0006468(protein phosphorylation);GO:0008152(metabolic process);GO:0009987(cellular process);GO:0016301(kinase activity)	NA
LOC_Os01g02580.1	Protein kinase superfamily protein	167.7	115.817	9.35117	6.33398	0.337843	up	0.550518	1	no	GO:0004672(protein kinase activity);GO:0005524(ATP binding);GO:0005623(cell);GO:0006464(cellular protein modification process);GO:0006468(protein phosphorylation);GO:0008152(metabolic process);GO:0009987(cellular process);GO:0016301(kinase activity)	NA
LOC_Os01g02590.1	Protein kinase superfamily protein	456.95	184.7	19.8862	7.88355	1.10818	up	0.0346306	0.851292	yes	GO:0000166(nucleotide binding);GO:0005886(plasma membrane);GO:0006464(cellular protein modification process);GO:0008152(metabolic process);GO:0009987(cellular process);GO:0016301(kinase activity)	NA
LOC_Os01g02600.1	PR5-like receptor kinase	410.762	173.893	24.6577	10.2381	1.04356	up	0.0469258	0.983815	yes	GO:0004672(protein kinase activity);GO:0005524(ATP binding);GO:0005623(cell);GO:0006464(cellular protein modification process);GO:0006468(protein phosphorylation);GO:0008152(metabolic process);GO:0009987(cellular process);GO:0016301(kinase activity)	NA
LOC_Os01g02610.1	suppressor of npr1-1 constitutive 4	47.1833	13.85	1.90409	0.548178	1.55074	up	0.0678688	1	no	GO:0004672(protein kinase activity);GO:0005524(ATP binding);GO:0005623(cell);GO:0006464(cellular protein modification process);GO:0006468(protein phosphorylation);GO:0008152(metabolic process);GO:0009987(cellular process);GO:0016301(kinase activity)	NA
LOC_Os01g02680.1	Protein kinase superfamily protein	47.3	17.65	2.24338	0.821032	1.18817	up	0.148066	1	no	GO:0004672(protein kinase activity);GO:0005524(ATP binding);GO:0005623(cell);GO:0006464(cellular protein modification process);GO:0006468(protein phosphorylation);GO:0008152(metabolic process);GO:0009987(cellular process);GO:0016301(kinase activity)	NA
LOC_Os01g02690.1	Protein kinase superfamily protein	20.3917	19.9274	1.14592	1.09831	-0.196493	up	0.887827	1	no	GO:0004672(protein kinase activity);GO:0005524(ATP binding);GO:0005623(cell);GO:0006464(cellular protein modification process);GO:0006468(protein phosphorylation);GO:0008152(metabolic process);GO:0009987(cellular process);GO:0016301(kinase activity)	NA
LOC_Os01g02700.1	Protein kinase superfamily protein	324.75	339.75	14.8871	15.2755	-0.261588	down	0.617184	1	no	GO:0000166(nucleotide binding);GO:0004672(protein kinase activity);GO:0005524(ATP binding);GO:0005623(cell);GO:0006464(cellular protein modification process);GO:0006468(protein phosphorylation);GO:0008152(metabolic process);GO:0009987(cellular process);GO:0016301(kinase activity)	NA
LOC_Os01g02710.1	Protein kinase superfamily protein	375	393	67.3089	69.1841	-0.264132	down	0.613413	1	no	GO:0005488(binding);GO:0005623(cell);GO:0008150(biological_process)	NA
LOC_Os01g02720.1	Translation elongation factor EF1A/initiation factor IF2gamma family protein	207.333	195.5	9.9912	9.23991	-0.117716	up	0.833475	1	no	GO:0000166(nucleotide binding);GO:0003924(GTPase activity);GO:0005488(binding);GO:0005525(GTP binding);GO:0006139(nucleobase-containing compound metabolic process);GO:0006412(translation);GO:0008135("translation factor activity, nucleic acid binding");GO:0008150(biological_process);GO:0009056(catabolic process);GO:0016787(hydrolase activity)	ko03015(mRNA surveillance pathway);ko05134(Legionellosis)
LOC_Os01g02720.2	Translation elongation factor EF1A/initiation factor IF2gamma family protein	241.333	209.5	10.1556	8.64657	0.00215088	up	1	1	no	GO:0000166(nucleotide binding);GO:0003924(GTPase activity);GO:0005488(binding);GO:0005525(GTP binding);GO:0006139(nucleobase-containing compound metabolic process);GO:0006412(translation);GO:0008135("translation factor activity, nucleic acid binding");GO:0008150(biological_process);GO:0009056(catabolic process);GO:0016787(hydrolase activity)	ko03015(mRNA surveillance pathway);ko05134(Legionellosis)
LOC_Os01g02730.1	PR5-like receptor kinase	35.3667	9.58333	2.03825	0.541691	1.61086	up	0.0909282	1	no	GO:0004672(protein kinase activity);GO:0005524(ATP binding);GO:0005623(cell);GO:0006464(cellular protein modification process);GO:0006468(protein phosphorylation);GO:0008152(metabolic process);GO:0009987(cellular process);GO:0016301(kinase activity)	NA
LOC_Os01g02750.1	Protein kinase superfamily protein	34.794	29.6798	2.70925	2.26661	0.0258995	up	1	1	no	GO:0004672(protein kinase activity);GO:0005524(ATP binding);GO:0005623(cell);GO:0006464(cellular protein modification process);GO:0006468(protein phosphorylation);GO:0008152(metabolic process);GO:0009987(cellular process);GO:0016301(kinase activity)	NA
LOC_Os01g02760.1	PR5-like receptor kinase	87.0833	51.3333	4.40639	2.54753	0.574025	up	0.378971	1	no	GO:0000166(nucleotide binding);GO:0004672(protein kinase activity);GO:0005524(ATP binding);GO:0005623(cell);GO:0006464(cellular protein modification process);GO:0006468(protein phosphorylation);GO:0008152(metabolic process);GO:0009987(cellular process);GO:0016301(kinase activity)	NA
LOC_Os01g02770.1	Protein kinase superfamily protein	86.8464	73.6976	4.71868	3.92731	0.0369972	up	0.975089	1	no	GO:0004672(protein kinase activity);GO:0005524(ATP binding);GO:0005623(cell);GO:0006464(cellular protein modification process);GO:0006468(protein phosphorylation);GO:0008152(metabolic process);GO:0009987(cellular process);GO:0016301(kinase activity)	NA
LOC_Os01g02780.1	PR5-like receptor kinase	994.983	275.5	45.3812	12.3241	1.65354	up	0.00228717	0.143723	yes	GO:0004672(protein kinase activity);GO:0005524(ATP binding);GO:0005623(cell);GO:0006464(cellular protein modification process);GO:0006468(protein phosphorylation);GO:0008152(metabolic process);GO:0009987(cellular process);GO:0016301(kinase activity)	NA
LOC_Os01g02790.1	PR5-like receptor kinase	227.587	151.263	16.8254	10.9679	0.397992	up	0.462255	1	no	GO:0004672(protein kinase activity);GO:0005524(ATP binding);GO:0005623(cell);GO:0006464(cellular protein modification process);GO:0006468(protein phosphorylation);GO:0008152(metabolic process);GO:0009987(cellular process);GO:0016301(kinase activity)	NA
LOC_Os01g02800.1	Protein kinase superfamily protein	110.583	47.6667	5.27954	2.232	1.01296	up	0.10728	1	no	GO:0004672(protein kinase activity);GO:0005524(ATP binding);GO:0005623(cell);GO:0006464(cellular protein modification process);GO:0006468(protein phosphorylation);GO:0008152(metabolic process);GO:0009987(cellular process);GO:0016301(kinase activity)	NA
LOC_Os01g02810.1	Protein kinase superfamily protein	53.2845	46.0349	2.99435	2.53724	0.00786556	up	1	1	no	GO:0004672(protein kinase activity);GO:0005524(ATP binding);GO:0005623(cell);GO:0006464(cellular protein modification process);GO:0006468(protein phosphorylation);GO:0008152(metabolic process);GO:0009987(cellular process);GO:0016301(kinase activity)	NA
LOC_Os01g02830.1	Protein kinase superfamily protein	169.75	84.6667	7.78495	3.8083	0.803507	up	0.159142	1	no	GO:0004672(protein kinase activity);GO:0005524(ATP binding);GO:0005623(cell);GO:0006464(cellular protein modification process);GO:0006468(protein phosphorylation);GO:0008152(metabolic process);GO:0009987(cellular process);GO:0016301(kinase activity)	NA
LOC_Os01g02840.1	Malectin/receptor-like protein kinase family protein	44.7274	39.3881	2.53321	2.18794	0.00995794	up	1	1	no	GO:0004672(protein kinase activity);GO:0005524(ATP binding);GO:0005623(cell);GO:0006464(cellular protein modification process);GO:0006468(protein phosphorylation);GO:0008152(metabolic process);GO:0009987(cellular process);GO:0016301(kinase activity)	NA
LOC_Os01g02850.1	NA	5	1	3.11013	0.610073	2.12544	up	0.427835	1	no	NA	NA
LOC_Os01g02860.1	NA	106	48	3.77142	1.67499	0.946465	up	0.134868	1	no	GO:0003674(molecular_function);GO:0005575(cellular_component);GO:0008150(biological_process)	NA
LOC_Os01g02870.1	nodulin MtN21 /EamA-like transporter family protein	115	116	8.28127	8.19275	-0.208984	up	0.727205	1	no	GO:0003674(molecular_function);GO:0005623(cell);GO:0016020(membrane)	NA
LOC_Os01g02880.1	Aldolase superfamily protein	1015	552	71.7545	38.2732	0.682247	up	0.20725	1	no	GO:0003824(catalytic activity);GO:0004332(fructose-bisphosphate aldolase activity);GO:0005739(mitochondrion);GO:0005975(carbohydrate metabolic process);GO:0006096(glycolytic process);GO:0006139(nucleobase-containing compound metabolic process);GO:0006950(response to stress);GO:0008150(biological_process);GO:0008152(metabolic process);GO:0009056(catabolic process);GO:0009536(plastid)	ko00010(Glycolysis / Gluconeogenesis);ko00030(Pentose phosphate pathway);ko00051(Fructose and mannose metabolism);ko00680(Methane metabolism);ko00710(Carbon fixation in photosynthetic organisms);ko01200(Carbon metabolism);ko01230(Biosynthesis of amino acids)
LOC_Os01g02890.1	phosphatidyl serine synthase family protein	1	0	0.0370914	0	inf	up	1	1	no	GO:0005634(nucleus);GO:0005783(endoplasmic reticulum);GO:0006629(lipid metabolic process);GO:0006659(phosphatidylserine biosynthetic process);GO:0009058(biosynthetic process);GO:0009987(cellular process);GO:0016020(membrane);GO:0016740(transferase activity)	ko00564(Glycerophospholipid metabolism)
LOC_Os01g02900.1	Glycosyltransferase family 61 protein	29	11.5	1.50829	0.58662	1.07653	up	0.271464	1	no	GO:0008150(biological_process);GO:0008152(metabolic process);GO:0016740(transferase activity);GO:0016757("transferase activity, transferring glycosyl groups")	NA
LOC_Os01g02900.2	Glycosyltransferase family 61 protein	28	11.5	1.43626	0.578557	1.0259	up	0.299985	1	no	GO:0008150(biological_process);GO:0008152(metabolic process);GO:0016740(transferase activity);GO:0016757("transferase activity, transferring glycosyl groups")	NA
LOC_Os01g02910.1	Glycosyltransferase family 61 protein	8	1	0.39447	0.0483611	2.80351	up	0.1862	1	no	GO:0008150(biological_process);GO:0008152(metabolic process);GO:0016740(transferase activity);GO:0016757("transferase activity, transferring glycosyl groups")	NA
LOC_Os01g02920.1	Glycosyltransferase family 61 protein	58	19	2.74366	0.881512	1.41356	up	0.0698234	1	no	GO:0005575(cellular_component);GO:0008150(biological_process);GO:0008152(metabolic process);GO:0016740(transferase activity);GO:0016757("transferase activity, transferring glycosyl groups")	NA
LOC_Os01g02940.1	Glycosyltransferase family 61 protein	1	0.4	0.0412629	0.016188	inf	up	1	1	no	GO:0008150(biological_process);GO:0008152(metabolic process);GO:0016740(transferase activity);GO:0016757("transferase activity, transferring glycosyl groups")	NA
LOC_Os01g02940.2	Glycosyltransferase family 61 protein	1	0.4	0.0408425	0.016023	inf	up	1	1	no	GO:0008150(biological_process);GO:0008152(metabolic process);GO:0016740(transferase activity);GO:0016757("transferase activity, transferring glycosyl groups")	NA
LOC_Os01g02940.3	Glycosyltransferase family 61 protein	1	0.4	0.0406431	0.0159448	inf	up	1	1	no	GO:0008150(biological_process);GO:0008152(metabolic process);GO:0016740(transferase activity);GO:0016757("transferase activity, transferring glycosyl groups")	NA
LOC_Os01g02940.4	Glycosyltransferase family 61 protein	1	0.4	0.0398647	0.0156394	inf	up	1	1	no	GO:0008150(biological_process);GO:0008152(metabolic process);GO:0016740(transferase activity);GO:0016757("transferase activity, transferring glycosyl groups")	NA
LOC_Os01g02940.6	Glycosyltransferase family 61 protein	1	0.4	0.039953	0.0156741	inf	up	1	1	no	GO:0008150(biological_process);GO:0008152(metabolic process);GO:0016740(transferase activity);GO:0016757("transferase activity, transferring glycosyl groups")	NA
LOC_Os01g02950.1	NA	2	3.66667	0.189383	0.340531	-1.19649	down	0.674237	1	no	NA	NA
LOC_Os01g02960.1	NA	151.5	126.167	8.81099	7.19663	0.0741547	up	0.907695	1	no	NA	NA
LOC_Os01g02980.1	NA	0	1	0	0.0651643	-inf	down	0.932996	1	no	NA	NA
LOC_Os01g03020.1	tRNA synthetase class I (I, L, M and V) family protein	644	588	22.3046	19.9737	-0.0652484	up	0.90484	1	no	GO:0000003(reproduction);GO:0000166(nucleotide binding);GO:0003824(catalytic activity);GO:0004812(aminoacyl-tRNA ligase activity);GO:0005524(ATP binding);GO:0005737(cytoplasm);GO:0005739(mitochondrion);GO:0006139(nucleobase-containing compound metabolic process);GO:0006412(translation);GO:0006418(tRNA aminoacylation for protein translation);GO:0008152(metabolic process);GO:0009536(plastid);GO:000…	ko00970(Aminoacyl-tRNA biosynthesis)
LOC_Os01g03020.2	tRNA synthetase class I (I, L, M and V) family protein	407	371	16.6104	14.8502	-0.0628833	up	0.908536	1	no	GO:0000003(reproduction);GO:0000166(nucleotide binding);GO:0003824(catalytic activity);GO:0004812(aminoacyl-tRNA ligase activity);GO:0005524(ATP binding);GO:0005737(cytoplasm);GO:0005739(mitochondrion);GO:0006139(nucleobase-containing compound metabolic process);GO:0006412(translation);GO:0006418(tRNA aminoacylation for protein translation);GO:0008152(metabolic process);GO:0009536(plastid);GO:000…	ko00970(Aminoacyl-tRNA biosynthesis)
LOC_Os01g03030.1	alanine-tRNA ligases;nucleic acid binding;ligases, forming aminoacyl-tRNA and related compounds;nucleotide binding;ATP binding	43.5	41	3.24251	2.99742	-0.0946133	up	0.93105	1	no	GO:0000166(nucleotide binding);GO:0003676(nucleic acid binding);GO:0003824(catalytic activity);GO:0005524(ATP binding);GO:0005737(cytoplasm);GO:0006139(nucleobase-containing compound metabolic process);GO:0006412(translation);GO:0016876("ligase activity, forming aminoacyl-tRNA and related compounds");GO:0043039(tRNA aminoacylation)	NA
LOC_Os01g03030.2	alanine-tRNA ligases;nucleic acid binding;ligases, forming aminoacyl-tRNA and related compounds;nucleotide binding;ATP binding	41.5	42	3.16091	3.13752	-0.196493	up	0.817603	1	no	GO:0000166(nucleotide binding);GO:0003676(nucleic acid binding);GO:0003824(catalytic activity);GO:0005524(ATP binding);GO:0005737(cytoplasm);GO:0006139(nucleobase-containing compound metabolic process);GO:0006412(translation);GO:0016876("ligase activity, forming aminoacyl-tRNA and related compounds");GO:0043039(tRNA aminoacylation)	NA
LOC_Os01g03040.1	NA	761	1083	78.5177	109.593	-0.705558	down	0.201586	1	no	GO:0008150(biological_process);GO:0009536(plastid)	NA
LOC_Os01g03050.1	FAD/NAD(P)-binding oxidoreductase	98	84	7.0996	5.96842	0.0258995	up	0.986684	1	no	GO:0003824(catalytic activity);GO:0005488(binding);GO:0008152(metabolic process);GO:0009536(plastid);GO:0009579(thylakoid);GO:0016491(oxidoreductase activity);GO:0055114(oxidation-reduction process)	NA
LOC_Os01g03060.1	NA	141.333	126.667	7.80851	6.86371	-0.0456263	up	0.949575	1	no	NA	NA
LOC_Os01g03060.2	NA	120.833	111.667	9.8184	8.89918	-0.0849846	up	0.897335	1	no	NA	NA
LOC_Os01g03060.3	NA	133.833	121.667	10.5885	9.44097	-0.0611411	up	0.928367	1	no	NA	NA
LOC_Os01g03090.1	S-adenosyl-L-methionine-dependent methyltransferases superfamily protein	210.5	178.5	16.4142	13.6515	0.0420191	up	0.947948	1	no	GO:0005634(nucleus);GO:0005737(cytoplasm);GO:0005829(cytosol);GO:0006479(protein methylation);GO:0008152(metabolic process);GO:0008168(methyltransferase activity);GO:0008276(protein methyltransferase activity)	NA
LOC_Os01g03090.2	S-adenosyl-L-methionine-dependent methyltransferases superfamily protein	179.5	159.5	18.8986	16.4702	-0.0265679	up	0.97305	1	no	GO:0005634(nucleus);GO:0005737(cytoplasm);GO:0005829(cytosol);GO:0006479(protein methylation);GO:0008152(metabolic process);GO:0008168(methyltransferase activity);GO:0008276(protein methyltransferase activity)	NA
LOC_Os01g03100.1	RING/FYVE/PHD zinc finger superfamily protein	21.5	10	1.28706	0.587128	0.941011	up	0.38894	1	no	GO:0005488(binding)	NA
LOC_Os01g03100.2	RING/FYVE/PHD zinc finger superfamily protein	22.5	10	1.33438	0.581658	0.941011	up	0.38894	1	no	GO:0005488(binding)	NA
LOC_Os01g03110.1	NA	249	202	13.1079	10.4294	0.105298	up	0.849845	1	no	GO:0003674(molecular_function);GO:0005623(cell);GO:0008150(biological_process)	NA
LOC_Os01g03130.1	NA	11	0	1.06585	0	inf	up	0.0263493	0.727444	yes	GO:0003674(molecular_function);GO:0008150(biological_process)	NA
LOC_Os01g03144.1	ABC-2 type transporter family protein	1201.5	1053	36.2839	31.1883	-0.00556148	up	0.993883	1	no	GO:0005215(transporter activity);GO:0005524(ATP binding);GO:0006139(nucleobase-containing compound metabolic process);GO:0006810(transport);GO:0009056(catabolic process);GO:0009536(plastid);GO:0009987(cellular process);GO:0016020(membrane);GO:0016787(hydrolase activity);GO:0016887(ATPase activity)	NA
LOC_Os01g03160.1	Core-2/I-branching beta-1,6-N-acetylglucosaminyltransferase family protein	107.5	90.5	6.12369	5.05622	0.0665415	up	0.928803	1	no	GO:0005623(cell);GO:0005975(carbohydrate metabolic process);GO:0008375(acetylglucosaminyltransferase activity);GO:0009058(biosynthetic process);GO:0016020(membrane);GO:0016740(transferase activity)	NA
LOC_Os01g03160.2	Core-2/I-branching beta-1,6-N-acetylglucosaminyltransferase family protein	96.5	70.5	5.78961	4.14843	0.259187	up	0.687475	1	no	GO:0005623(cell);GO:0005975(carbohydrate metabolic process);GO:0008375(acetylglucosaminyltransferase activity);GO:0009058(biosynthetic process);GO:0016020(membrane);GO:0016740(transferase activity)	NA
LOC_Os01g03190.1	Protein with RING/U-box and TRAF-like domains	0	0.5	0	0.0380748	0	down	1	1	no	GO:0003824(catalytic activity);GO:0005488(binding);GO:0005634(nucleus);GO:0006464(cellular protein modification process);GO:0006511(ubiquitin-dependent protein catabolic process);GO:0007275(multicellular organismal development);GO:0009056(catabolic process);GO:0009987(cellular process);GO:0019538(protein metabolic process)	NA
LOC_Os01g03240.1	NA	3.1	2	0.669703	0.423763	0.38847	up	1	1	no	NA	NA
LOC_Os01g03260.1	NA	29.5	21.1667	1.75047	1.23185	0.31808	up	0.752405	1	no	NA	NA
LOC_Os01g03290.1	Protein with RING/U-box and TRAF-like domains	1	0	0.123132	0	inf	up	1	1	no	GO:0003824(catalytic activity);GO:0005488(binding);GO:0005622(intracellular);GO:0005634(nucleus);GO:0006464(cellular protein modification process);GO:0006511(ubiquitin-dependent protein catabolic process);GO:0007275(multicellular organismal development);GO:0009056(catabolic process);GO:0009987(cellular process);GO:0019538(protein metabolic process)	NA
LOC_Os01g03300.1	Protein with RING/U-box and TRAF-like domains	0	1	0	0.0914321	-inf	down	0.932996	1	no	GO:0003824(catalytic activity);GO:0005488(binding);GO:0005634(nucleus);GO:0006464(cellular protein modification process);GO:0006511(ubiquitin-dependent protein catabolic process);GO:0007275(multicellular organismal development);GO:0009056(catabolic process);GO:0009987(cellular process);GO:0019538(protein metabolic process)	NA
LOC_Os01g03310.1	NA	510	1217	60.5913	141.809	-1.45125	down	0.00921206	0.381912	yes	GO:0004867(serine-type endopeptidase inhibitor activity);GO:0005576(extracellular region)	NA
LOC_Os01g03320.1	NA	0	14	0	1.54967	-inf	down	0.00474697	0.244856	yes	GO:0004867(serine-type endopeptidase inhibitor activity);GO:0005576(extracellular region)	NA
LOC_Os01g03330.1	NA	53.6667	10.5833	3.11781	0.603032	2.09896	up	0.0140927	0.502854	yes	GO:0004867(serine-type endopeptidase inhibitor activity);GO:0005576(extracellular region)	NA
LOC_Os01g03340.1	NA	147.583	11.1667	13.0929	0.971616	3.55353	up	1.12503e-06	0.000313643	yes	GO:0004867(serine-type endopeptidase inhibitor activity);GO:0005576(extracellular region)	NA
LOC_Os01g03360.1	NA	74.5833	11.4167	6.87594	1.03229	2.57289	up	0.00137852	0.100882	yes	GO:0004867(serine-type endopeptidase inhibitor activity);GO:0005576(extracellular region)	NA
LOC_Os01g03380.1	NA	21.9167	2.08333	3.01028	0.280649	3.26294	up	0.0184964	0.594439	yes	GO:0004867(serine-type endopeptidase inhibitor activity);GO:0005576(extracellular region)	NA
LOC_Os01g03390.1	NA	2595.25	404.25	282.019	43.0846	2.48681	up	5.75089e-05	0.00859623	yes	GO:0004867(serine-type endopeptidase inhibitor activity);GO:0005576(extracellular region)	NA
LOC_Os01g03480.1	NA	1	3	0.379764	1.1174	-1.78146	down	0.620132	1	no	NA	NA
LOC_Os01g03490.1	Heavy metal transport/detoxification superfamily protein	13	6	0.579261	0.262213	0.918984	up	0.513216	1	no	GO:0005488(binding);GO:0005575(cellular_component);GO:0006810(transport);GO:0030001(metal ion transport);GO:0046872(metal ion binding)	NA
LOC_Os01g03500.1	NA	60	57	5.16213	4.80978	-0.122492	up	0.879442	1	no	GO:0003674(molecular_function);GO:0005739(mitochondrion)	NA
LOC_Os01g03510.1	transducin family protein / WD-40 repeat family protein	474	292	22.2956	13.4709	0.502426	up	0.334523	1	no	GO:0000166(nucleotide binding);GO:0005515(protein binding);GO:0005622(intracellular);GO:0005829(cytosol);GO:0008150(biological_process)	NA
LOC_Os01g03520.1	ubiquitin-conjugating enzyme 23	807	705	22.0565	18.8984	-0.00154752	up	1	1	no	GO:0003824(catalytic activity);GO:0005575(cellular_component);GO:0006464(cellular protein modification process);GO:0006810(transport);GO:0006950(response to stress);GO:0007154(cell communication);GO:0008150(biological_process);GO:0009991(response to extracellular stimulus);GO:0016881(acid-amino acid ligase activity)	ko04120(Ubiquitin mediated proteolysis)
LOC_Os01g03530.1	Cupredoxin superfamily protein	1	0.5	0.0452289	0.0221798	inf	up	1	1	no	GO:0003824(catalytic activity);GO:0005488(binding);GO:0005507(copper ion binding);GO:0005783(endoplasmic reticulum);GO:0006950(response to stress);GO:0007154(cell communication);GO:0007275(multicellular organismal development);GO:0008152(metabolic process);GO:0009628(response to abiotic stimulus);GO:0009991(response to extracellular stimulus);GO:0016491(oxidoreductase activity);GO:0055114(oxidati…	NA
LOC_Os01g03530.2	Cupredoxin superfamily protein	1	0.5	0.0487315	0.0238975	inf	up	1	1	no	GO:0003824(catalytic activity);GO:0005488(binding);GO:0005507(copper ion binding);GO:0005783(endoplasmic reticulum);GO:0006950(response to stress);GO:0007154(cell communication);GO:0007275(multicellular organismal development);GO:0008152(metabolic process);GO:0009628(response to abiotic stimulus);GO:0009991(response to extracellular stimulus);GO:0016491(oxidoreductase activity);GO:0055114(oxidati…	NA
LOC_Os01g03549.1	Cupredoxin superfamily protein	233.5	295.5	10.9689	13.6146	-0.535582	down	0.306318	1	no	GO:0003824(catalytic activity);GO:0005488(binding);GO:0005507(copper ion binding);GO:0005783(endoplasmic reticulum);GO:0006950(response to stress);GO:0007154(cell communication);GO:0007275(multicellular organismal development);GO:0008152(metabolic process);GO:0009628(response to abiotic stimulus);GO:0009991(response to extracellular stimulus);GO:0016491(oxidoreductase activity);GO:0055114(oxidati…	NA
LOC_Os01g03570.1	XH/XS domain-containing protein	101	96	4.79873	4.47351	-0.123244	up	0.851168	1	no	GO:0003674(molecular_function);GO:0005575(cellular_component);GO:0006139(nucleobase-containing compound metabolic process);GO:0006259(DNA metabolic process);GO:0008150(biological_process);GO:0009058(biosynthetic process);GO:0040029("regulation of gene expression, epigenetic")	NA
LOC_Os01g03620.1	Cupredoxin superfamily protein	0.5	0.5	0.028348	0.0278032	0	up	1	1	no	GO:0003824(catalytic activity);GO:0005488(binding);GO:0005507(copper ion binding);GO:0005783(endoplasmic reticulum);GO:0006950(response to stress);GO:0007154(cell communication);GO:0007275(multicellular organismal development);GO:0008152(metabolic process);GO:0009628(response to abiotic stimulus);GO:0009991(response to extracellular stimulus);GO:0016491(oxidoreductase activity);GO:0055114(oxidati…	NA
LOC_Os01g03650.1	non-intrinsic ABC protein 6	512	370	31.8661	22.5857	0.272126	up	0.603394	1	no	GO:0000003(reproduction);GO:0005215(transporter activity);GO:0005515(protein binding);GO:0006810(transport);GO:0009058(biosynthetic process);GO:0009536(plastid);GO:0009790(embryo development);GO:0009791(post-embryonic development);GO:0009987(cellular process);GO:0016043(cellular component organization);GO:0016226(iron-sulfur cluster assembly)	NA
LOC_Os01g03660.2	NA	62	65	3.76356	3.86984	-0.264664	down	0.702122	1	no	NA	NA
LOC_Os01g03660.3	NA	66	67	4.54991	4.53008	-0.218188	up	0.753639	1	no	NA	NA
LOC_Os01g03690.1	Protein kinase superfamily protein	63	17	2.06751	0.547179	1.69332	up	0.0297226	0.781865	yes	GO:0000166(nucleotide binding);GO:0004672(protein kinase activity);GO:0005623(cell);GO:0006464(cellular protein modification process);GO:0006468(protein phosphorylation);GO:0016301(kinase activity)	NA
LOC_Os01g03710.1	Mannose-6-phosphate isomerase, type I	9	6	0.562735	0.367947	0.38847	up	0.87642	1	no	GO:0000003(reproduction);GO:0003824(catalytic activity);GO:0004476(mannose-6-phosphate isomerase activity);GO:0005975(carbohydrate metabolic process);GO:0008152(metabolic process);GO:0008270(zinc ion binding);GO:0009790(embryo development);GO:0009791(post-embryonic development)	ko00051(Fructose and mannose metabolism);ko00520(Amino sugar and nucleotide sugar metabolism)
LOC_Os01g03720.1	myb domain protein 62	25	0	1.70284	0	inf	up	0.000805797	0.0675543	yes	GO:0003677(DNA binding);GO:0003700(sequence-specific DNA binding transcription factor activity);GO:0005634(nucleus);GO:0006139(nucleobase-containing compound metabolic process);GO:0006629(lipid metabolic process);GO:0006950(response to stress);GO:0007154(cell communication);GO:0008150(biological_process);GO:0009058(biosynthetic process);GO:0009987(cellular process);GO:0009991(response to extracel…	NA
LOC_Os01g03730.1	endonuclease 4	98	14	8.13405	1.13968	2.61086	up	0.000447375	0.04282	yes	GO:0003676(nucleic acid binding);GO:0004518(nuclease activity);GO:0004519(endonuclease activity);GO:0005623(cell);GO:0006259(DNA metabolic process);GO:0006308(DNA catabolic process);GO:0009056(catabolic process)	NA
LOC_Os01g03740.1	endonuclease 2	20	18.1667	0.68178	0.607383	-0.0444898	up	1	1	no	GO:0003676(nucleic acid binding);GO:0004518(nuclease activity);GO:0004519(endonuclease activity);GO:0006259(DNA metabolic process);GO:0006308(DNA catabolic process);GO:0009056(catabolic process)	NA
LOC_Os01g03750.1	abscisic acid (aba)-deficient 4	22	24	2.66047	2.84655	-0.322024	down	0.758669	1	no	GO:0006629(lipid metabolic process);GO:0008152(metabolic process);GO:0009058(biosynthetic process);GO:0009536(plastid);GO:0009579(thylakoid);GO:0009628(response to abiotic stimulus);GO:0009987(cellular process);GO:0016020(membrane)	NA
LOC_Os01g03760.1	Protein of unknown function DUF2359, transmembrane	319	293.5	13.7884	12.4424	-0.0787527	up	0.88561	1	no	GO:0003674(molecular_function);GO:0005575(cellular_component);GO:0005634(nucleus);GO:0005773(vacuole);GO:0005783(endoplasmic reticulum);GO:0005886(plasma membrane);GO:0016020(membrane)	NA
LOC_Os01g03760.2	Protein of unknown function DUF2359, transmembrane	293	274.5	11.1271	10.2242	-0.0997682	up	0.854313	1	no	GO:0003674(molecular_function);GO:0005575(cellular_component);GO:0005634(nucleus);GO:0005773(vacuole);GO:0005783(endoplasmic reticulum);GO:0005886(plasma membrane);GO:0016020(membrane)	NA
LOC_Os01g03770.1	NA	0.333333	0.333333	0.146657	0.143838	0	up	1	1	no	NA	NA
LOC_Os01g03810.1	NA	12	20.5	1.26711	2.12305	-0.933459	down	0.379343	1	no	NA	NA
LOC_Os01g03820.1	C2 domain-containing protein	579	822.5	19.6632	27.3958	-0.702068	down	0.190945	1	no	GO:0003674(molecular_function);GO:0005515(protein binding);GO:0008150(biological_process)	NA
LOC_Os01g03870.1	Protein of unknown function (DUF1666)	63	27	2.85061	1.19821	1.0259	up	0.162471	1	no	GO:0003735(structural constituent of ribosome);GO:0005198(structural molecule activity);GO:0005622(intracellular);GO:0005623(cell);GO:0005840(ribosome);GO:0006412(translation)	NA
LOC_Os01g03914.1	Cation efflux family protein	207.333	99.6667	10.0135	4.72105	0.853138	up	0.124103	1	no	GO:0005215(transporter activity);GO:0005886(plasma membrane);GO:0006810(transport);GO:0006812(cation transport);GO:0008324(cation transmembrane transporter activity);GO:0009987(cellular process);GO:0016020(membrane);GO:0016021(integral component of membrane);GO:0055085(transmembrane transport)	NA
LOC_Os01g03914.2	Cation efflux family protein	181.833	88.1667	8.81339	4.19128	0.85187	up	0.132047	1	no	GO:0005215(transporter activity);GO:0005886(plasma membrane);GO:0006810(transport);GO:0006812(cation transport);GO:0008324(cation transmembrane transporter activity);GO:0009987(cellular process);GO:0016020(membrane);GO:0016021(integral component of membrane);GO:0055085(transmembrane transport)	NA
LOC_Os01g03914.3	Cation efflux family protein	200.833	95.1667	9.39357	4.36568	0.884703	up	0.112818	1	no	GO:0005215(transporter activity);GO:0005886(plasma membrane);GO:0006810(transport);GO:0006812(cation transport);GO:0008324(cation transmembrane transporter activity);GO:0009987(cellular process);GO:0016020(membrane);GO:0016021(integral component of membrane);GO:0055085(transmembrane transport)	NA
LOC_Os01g03940.1	NA	14	27	1.32917	2.51414	-1.14403	down	0.228218	1	no	NA	NA
LOC_Os01g03950.1	alpha-xylosidase 1	19	3	0.590078	0.0913796	2.46647	up	0.0643027	1	no	GO:0004553("hydrolase activity, hydrolyzing O-glycosyl compounds");GO:0005575(cellular_component);GO:0005576(extracellular region);GO:0005618(cell wall);GO:0005975(carbohydrate metabolic process);GO:0008150(biological_process);GO:0008152(metabolic process);GO:0009536(plastid);GO:0009987(cellular process);GO:0016787(hydrolase activity)	NA
LOC_Os01g03980.1	NA	5	5	0.531594	0.521378	-0.196493	up	1	1	no	NA	NA
LOC_Os01g04010.1	NA	329	398	67.4404	80.0166	-0.471174	down	0.365085	1	no	GO:0003674(molecular_function);GO:0005575(cellular_component);GO:0008150(biological_process)	NA
LOC_Os01g04020.1	Integrase-type DNA-binding superfamily protein	1142.5	944	63.1541	51.1788	0.0782109	up	0.890206	1	no	GO:0000003(reproduction);GO:0003677(DNA binding);GO:0003700(sequence-specific DNA binding transcription factor activity);GO:0005515(protein binding);GO:0005634(nucleus);GO:0005829(cytosol);GO:0006139(nucleobase-containing compound metabolic process);GO:0006355("regulation of transcription, DNA-templated");GO:0007275(multicellular organismal development);GO:0009058(biosynthetic process);GO:0009653…	NA
LOC_Os01g04020.2	Integrase-type DNA-binding superfamily protein	1112.5	902	56.4769	44.9107	0.105465	up	0.850999	1	no	GO:0000003(reproduction);GO:0003677(DNA binding);GO:0003700(sequence-specific DNA binding transcription factor activity);GO:0005515(protein binding);GO:0005634(nucleus);GO:0005829(cytosol);GO:0006139(nucleobase-containing compound metabolic process);GO:0006355("regulation of transcription, DNA-templated");GO:0007275(multicellular organismal development);GO:0009058(biosynthetic process);GO:0009653…	NA
LOC_Os01g04030.1	Signal peptidase subunit	114	100	13.47	11.5887	-0.00745911	up	1	1	no	GO:0005575(cellular_component);GO:0005618(cell wall);GO:0005783(endoplasmic reticulum);GO:0005787(signal peptidase complex);GO:0006465(signal peptide processing);GO:0008233(peptidase activity);GO:0009987(cellular process);GO:0016021(integral component of membrane);GO:0016787(hydrolase activity);GO:0019538(protein metabolic process)	NA
LOC_Os01g04040.1	NA	1.5	6	0.530552	2.08142	-1.78146	down	0.377516	1	no	GO:0004867(serine-type endopeptidase inhibitor activity);GO:0005576(extracellular region)	NA
LOC_Os01g04050.1	NA	14.5	74	1.95196	9.77027	-2.59859	down	0.000695264	0.0606742	yes	GO:0004867(serine-type endopeptidase inhibitor activity);GO:0005576(extracellular region)	NA
LOC_Os01g04070.1	receptor like protein 34	8	5	0.238136	0.145975	0.481579	up	0.844916	1	no	GO:0005515(protein binding);GO:0005575(cellular_component);GO:0006950(response to stress);GO:0007165(signal transduction);GO:0008152(metabolic process);GO:0009987(cellular process);GO:0016301(kinase activity)	NA
LOC_Os01g04100.1	Protein of unknown function (DUF1639)	7	5	0.627176	0.439374	0.288934	up	0.974704	1	no	GO:0003674(molecular_function);GO:0008150(biological_process);GO:0009536(plastid)	NA
LOC_Os01g04110.1	Surfeit locus protein 5 subunit 22 of Mediator complex	51	48.3333	6.69075	6.21904	-0.10903	up	0.905472	1	no	GO:0003674(molecular_function);GO:0006139(nucleobase-containing compound metabolic process);GO:0006357(regulation of transcription from RNA polymerase II promoter);GO:0009058(biosynthetic process);GO:0016592(mediator complex)	NA
LOC_Os01g04120.1	C2H2 and C2HC zinc fingers superfamily protein	21	6	1.26131	0.353449	1.61086	up	0.167454	1	no	GO:0003700(sequence-specific DNA binding transcription factor activity);GO:0005622(intracellular);GO:0006139(nucleobase-containing compound metabolic process);GO:0009058(biosynthetic process)	NA
LOC_Os01g04130.1	Peptidyl-tRNA hydrolase family protein	29	37	7.0218	8.78669	-0.547965	down	0.504642	1	no	GO:0004045(aminoacyl-tRNA hydrolase activity);GO:0006412(translation);GO:0009536(plastid);GO:0016787(hydrolase activity)	NA
LOC_Os01g04160.1	NA	5	3	0.175077	0.103027	0.540473	up	0.914053	1	no	NA	NA
LOC_Os01g04190.1	plastidic GLC translocator	163.417	156.75	7.63359	7.18145	-0.142386	up	0.804303	1	no	GO:0005215(transporter activity);GO:0006810(transport);GO:0008150(biological_process);GO:0009536(plastid);GO:0009987(cellular process);GO:0016020(membrane);GO:0016021(integral component of membrane);GO:0022857(transmembrane transporter activity);GO:0055085(transmembrane transport)	NA
LOC_Os01g04190.2	plastidic GLC translocator	163.417	156.75	7.70676	7.2503	-0.142386	up	0.804303	1	no	GO:0005215(transporter activity);GO:0006810(transport);GO:0008150(biological_process);GO:0009536(plastid);GO:0009987(cellular process);GO:0016020(membrane);GO:0016021(integral component of membrane);GO:0022857(transmembrane transporter activity);GO:0055085(transmembrane transport)	NA
LOC_Os01g04190.3	plastidic GLC translocator	164.417	156.75	7.60806	7.11391	-0.133562	up	0.816908	1	no	GO:0005215(transporter activity);GO:0006810(transport);GO:0008150(biological_process);GO:0009536(plastid);GO:0009987(cellular process);GO:0016020(membrane);GO:0016021(integral component of membrane);GO:0022857(transmembrane transporter activity);GO:0055085(transmembrane transport)	NA
LOC_Os01g04190.4	plastidic GLC translocator	157.75	149.75	7.07278	6.58507	-0.121531	up	0.835681	1	no	GO:0005215(transporter activity);GO:0006810(transport);GO:0008150(biological_process);GO:0009536(plastid);GO:0009987(cellular process);GO:0016020(membrane);GO:0016021(integral component of membrane);GO:0022857(transmembrane transporter activity);GO:0055085(transmembrane transport)	NA
LOC_Os01g04200.1	Metallo-hydrolase/oxidoreductase superfamily protein	90.8333	97	4.91066	5.14326	-0.288611	down	0.639681	1	no	GO:0003824(catalytic activity);GO:0005575(cellular_component);GO:0008152(metabolic process);GO:0016787(hydrolase activity)	NA
LOC_Os01g04200.2	Metallo-hydrolase/oxidoreductase superfamily protein	92.8333	97.5	4.14676	4.27152	-0.272044	down	0.658869	1	no	GO:0003824(catalytic activity);GO:0005575(cellular_component);GO:0008152(metabolic process);GO:0016787(hydrolase activity)	NA
LOC_Os01g04200.3	Metallo-hydrolase/oxidoreductase superfamily protein	89.8333	91	3.64837	3.62473	-0.212434	up	0.738159	1	no	GO:0003824(catalytic activity);GO:0005575(cellular_component);GO:0008152(metabolic process);GO:0016787(hydrolase activity)	NA
LOC_Os01g04200.4	Metallo-hydrolase/oxidoreductase superfamily protein	91.5	89.5	4.52618	4.34217	-0.164784	up	0.799783	1	no	GO:0003824(catalytic activity);GO:0005575(cellular_component);GO:0008152(metabolic process);GO:0016787(hydrolase activity)	NA
LOC_Os01g04210.1	Core-2/I-branching beta-1,6-N-acetylglucosaminyltransferase family protein	0	1	0	0.085884	-inf	down	0.932996	1	no	GO:0003674(molecular_function);GO:0005575(cellular_component);GO:0008150(biological_process);GO:0008375(acetylglucosaminyltransferase activity);GO:0016020(membrane)	NA
LOC_Os01g04230.1	leucine-rich repeat transmembrane protein kinase family protein	1	1	0.0453996	0.0445271	-0.196493	up	1	1	no	GO:0000166(nucleotide binding);GO:0004672(protein kinase activity);GO:0005515(protein binding);GO:0005524(ATP binding);GO:0005623(cell);GO:0006464(cellular protein modification process);GO:0006468(protein phosphorylation);GO:0007165(signal transduction);GO:0016301(kinase activity)	NA
LOC_Os01g04250.1	NA	1.66667	2.33333	0.0603102	0.0828116	-0.196493	down	1	1	no	NA	NA
LOC_Os01g04260.1	sterol 1	18	26	1.51139	2.14117	-0.727008	down	0.442243	1	no	GO:0003824(catalytic activity);GO:0005506(iron ion binding);GO:0005783(endoplasmic reticulum);GO:0006629(lipid metabolic process);GO:0006633(fatty acid biosynthetic process);GO:0008152(metabolic process);GO:0009058(biosynthetic process);GO:0009653(anatomical structure morphogenesis);GO:0016043(cellular component organization);GO:0016049(cell growth);GO:0016491(oxidoreductase activity);GO:0055114(…	ko00100(Steroid biosynthesis)
LOC_Os01g04280.1	Calmodulin-binding protein	50	16	2.77093	0.869658	1.44736	up	0.0785496	1	no	GO:0005515(protein binding);GO:0005575(cellular_component);GO:0008150(biological_process)	NA
LOC_Os01g04300.1	glycosyl hydrolase family 10 protein / carbohydrate-binding domain-containing protein	2	0	0.108071	0	inf	up	0.609364	1	no	GO:0004553("hydrolase activity, hydrolyzing O-glycosyl compounds");GO:0005618(cell wall);GO:0005975(carbohydrate metabolic process);GO:0008152(metabolic process);GO:0016787(hydrolase activity);GO:0016798("hydrolase activity, acting on glycosyl bonds")	NA
LOC_Os01g04324.1	NA	6	5	0.332002	0.271351	0.0665415	up	1	1	no	NA	NA
LOC_Os01g04330.1	EF hand calcium-binding protein family	9	9	1.06926	1.04871	-0.196493	up	0.973908	1	no	GO:0000003(reproduction);GO:0005488(binding);GO:0005856(cytoskeleton);GO:0005886(plasma membrane);GO:0006950(response to stress);GO:0007165(signal transduction);GO:0008150(biological_process);GO:0008152(metabolic process);GO:0009605(response to external stimulus);GO:0009628(response to abiotic stimulus);GO:0009719(response to endogenous stimulus);GO:0009791(post-embryonic development);GO:0009908(…	ko04626(Plant-pathogen interaction)
LOC_Os01g04350.1	HSP20-like chaperones superfamily protein	504	421	57.3599	46.9929	0.0631106	up	0.90788	1	no	GO:0006950(response to stress);GO:0009628(response to abiotic stimulus)	NA
LOC_Os01g04360.1	HSP20-like chaperones superfamily protein	5.16667	1.33333	0.708748	0.179388	2.12544	up	0.427835	1	no	GO:0006950(response to stress);GO:0009628(response to abiotic stimulus)	NA
LOC_Os01g04370.1	HSP20-like chaperones superfamily protein	11.6667	0.5	1.4838	0.0623694	inf	up	0.0198701	0.617132	yes	GO:0006950(response to stress);GO:0009628(response to abiotic stimulus)	NA
LOC_Os01g04380.1	HSP20-like chaperones superfamily protein	10.9667	0.5	1.40634	0.0628866	inf	up	0.0263493	0.727444	yes	GO:0006950(response to stress);GO:0009628(response to abiotic stimulus)	NA
LOC_Os01g04390.1	NA	18	4	2.5041	0.545772	1.97343	up	0.12599	1	no	NA	NA
LOC_Os01g04409.1	Protein kinase superfamily protein	532.667	348	23.4357	15.0167	0.418555	up	0.422726	1	no	GO:0000166(nucleotide binding);GO:0004672(protein kinase activity);GO:0005524(ATP binding);GO:0005886(plasma membrane);GO:0006464(cellular protein modification process);GO:0006468(protein phosphorylation);GO:0008152(metabolic process);GO:0009987(cellular process);GO:0016301(kinase activity)	NA
LOC_Os01g04430.1	Protein kinase superfamily protein	4	7	0.42822	0.734984	-1.00385	down	0.584767	1	no	GO:0000166(nucleotide binding);GO:0005886(plasma membrane);GO:0006464(cellular protein modification process);GO:0008152(metabolic process);GO:0009987(cellular process);GO:0016301(kinase activity)	NA
LOC_Os01g04440.1	Protein kinase superfamily protein	1	0	0.0668103	0	inf	up	1	1	no	GO:0000166(nucleotide binding);GO:0005886(plasma membrane);GO:0006464(cellular protein modification process);GO:0008152(metabolic process);GO:0009987(cellular process);GO:0016301(kinase activity)	NA
LOC_Os01g04450.1	Protein kinase superfamily protein	33.5	27	1.53505	1.21343	0.136082	up	0.909852	1	no	GO:0000166(nucleotide binding);GO:0004672(protein kinase activity);GO:0005524(ATP binding);GO:0005886(plasma membrane);GO:0006464(cellular protein modification process);GO:0006468(protein phosphorylation);GO:0008152(metabolic process);GO:0009987(cellular process);GO:0016301(kinase activity)	NA
LOC_Os01g04460.1	Protein kinase superfamily protein	25	17	1.43165	0.954812	0.3599	up	0.741916	1	no	GO:0000166(nucleotide binding);GO:0004672(protein kinase activity);GO:0005524(ATP binding);GO:0005623(cell);GO:0006464(cellular protein modification process);GO:0006468(protein phosphorylation);GO:0008152(metabolic process);GO:0009987(cellular process);GO:0016301(kinase activity)	NA
LOC_Os01g04470.1	Protein kinase superfamily protein	3	2	0.351405	0.229768	0.38847	up	1	1	no	GO:0000166(nucleotide binding);GO:0005886(plasma membrane);GO:0006464(cellular protein modification process);GO:0008152(metabolic process);GO:0009987(cellular process);GO:0016301(kinase activity)	NA
LOC_Os01g04480.1	suppressor of npr1-1 constitutive 4	18	12	1.0216	0.667977	0.38847	up	0.767762	1	no	GO:0004672(protein kinase activity);GO:0005524(ATP binding);GO:0005975(carbohydrate metabolic process);GO:0006468(protein phosphorylation);GO:0006950(response to stress);GO:0008152(metabolic process);GO:0009987(cellular process);GO:0016301(kinase activity);GO:0016787(hydrolase activity)	NA
LOC_Os01g04490.1	Protein kinase superfamily protein	12.25	12	0.764619	0.73462	-0.196493	up	0.940966	1	no	GO:0004672(protein kinase activity);GO:0005524(ATP binding);GO:0005623(cell);GO:0006464(cellular protein modification process);GO:0006468(protein phosphorylation);GO:0008152(metabolic process);GO:0009987(cellular process);GO:0016301(kinase activity)	NA
LOC_Os01g04500.1	NA	16	10	3.18918	1.95493	0.481579	up	0.721387	1	no	NA	NA
LOC_Os01g04510.1	NA	23.6667	23.1667	4.51765	4.33722	-0.135092	up	0.929884	1	no	NA	NA
LOC_Os01g04520.1	Protein kinase superfamily protein	2.5	2.5	0.14385	0.141085	-0.196493	up	1	1	no	GO:0000166(nucleotide binding);GO:0004672(protein kinase activity);GO:0005524(ATP binding);GO:0005623(cell);GO:0006464(cellular protein modification process);GO:0006468(protein phosphorylation);GO:0008152(metabolic process);GO:0009987(cellular process);GO:0016301(kinase activity)	NA
LOC_Os01g04530.1	Protein kinase superfamily protein	41	33	5.89315	4.65211	0.116665	up	0.916249	1	no	GO:0000166(nucleotide binding);GO:0005886(plasma membrane);GO:0006464(cellular protein modification process);GO:0008152(metabolic process);GO:0009987(cellular process);GO:0016301(kinase activity)	NA
LOC_Os01g04540.1	Protein kinase superfamily protein	65.4548	61.6492	3.20849	2.96387	-0.128321	up	0.86745	1	no	GO:0000166(nucleotide binding);GO:0005886(plasma membrane);GO:0006464(cellular protein modification process);GO:0008152(metabolic process);GO:0009987(cellular process);GO:0016301(kinase activity)	NA
LOC_Os01g04550.1	suppressor of npr1-1 constitutive 4	29.9167	22.3333	1.86411	1.36485	0.250966	up	0.812336	1	no	GO:0004672(protein kinase activity);GO:0005524(ATP binding);GO:0005975(carbohydrate metabolic process);GO:0006468(protein phosphorylation);GO:0006950(response to stress);GO:0008152(metabolic process);GO:0009987(cellular process);GO:0016301(kinase activity);GO:0016787(hydrolase activity)	NA
LOC_Os01g04570.1	Protein kinase superfamily protein	15.0833	10.3333	0.724272	0.486651	0.38847	up	0.795089	1	no	GO:0000166(nucleotide binding);GO:0004672(protein kinase activity);GO:0005524(ATP binding);GO:0005623(cell);GO:0006464(cellular protein modification process);GO:0006468(protein phosphorylation);GO:0008152(metabolic process);GO:0009987(cellular process);GO:0016301(kinase activity)	NA
LOC_Os01g04570.2	Protein kinase superfamily protein	15.0833	10.3333	0.72556	0.487516	0.38847	up	0.795089	1	no	GO:0000166(nucleotide binding);GO:0004672(protein kinase activity);GO:0005524(ATP binding);GO:0005623(cell);GO:0006464(cellular protein modification process);GO:0006468(protein phosphorylation);GO:0008152(metabolic process);GO:0009987(cellular process);GO:0016301(kinase activity)	NA
LOC_Os01g04580.1	Protein kinase superfamily protein	12	1	0.566663	0.0463144	3.38847	up	0.0674168	1	no	GO:0000166(nucleotide binding);GO:0004672(protein kinase activity);GO:0005524(ATP binding);GO:0005623(cell);GO:0006464(cellular protein modification process);GO:0006468(protein phosphorylation);GO:0008152(metabolic process);GO:0009987(cellular process);GO:0016301(kinase activity)	NA
LOC_Os01g04590.1	Protein of unknown function (DUF789)	29	27	2.11934	1.93526	-0.0933994	up	0.957899	1	no	GO:0003674(molecular_function);GO:0008150(biological_process)	NA
LOC_Os01g04600.1	titan9	5.91667	7.66667	0.523611	0.665443	-0.61153	down	0.742051	1	no	GO:0000003(reproduction);GO:0003674(molecular_function);GO:0005575(cellular_component);GO:0009790(embryo development);GO:0009791(post-embryonic development)	NA
LOC_Os01g04600.2	titan9	8.25	10.3333	0.538227	0.661188	-0.518421	down	0.752347	1	no	GO:0000003(reproduction);GO:0003674(molecular_function);GO:0005575(cellular_component);GO:0009790(embryo development);GO:0009791(post-embryonic development)	NA
LOC_Os01g04630.1	cytochrome P450, family 77, subfamily A, polypeptide 5 pseudogene	697	1166	43.2063	70.89	-0.93883	down	0.0909348	1	no	GO:0003824(catalytic activity);GO:0008152(metabolic process);GO:0009536(plastid)	NA
LOC_Os01g04650.1	Octicosapeptide/Phox/Bem1p family protein	681	551	21.4201	16.998	0.10911	up	0.839342	1	no	GO:0005515(protein binding);GO:0005634(nucleus);GO:0005829(cytosol)	NA
LOC_Os01g04670.1	NA	0	4	0	0.531428	-inf	down	0.179883	1	no	NA	NA
LOC_Os01g04699.1	NA	4.5	4.5	0.863558	0.846963	-0.196493	up	1	1	no	NA	NA
LOC_Os01g04710.1	Eukaryotic aspartyl protease family protein	0	1	0	0.0534505	-inf	down	0.932996	1	no	GO:0004190(aspartic-type endopeptidase activity);GO:0005623(cell);GO:0006508(proteolysis);GO:0016787(hydrolase activity);GO:0019538(protein metabolic process)	NA
LOC_Os01g04720.1	Di-glucose binding protein with Leucine-rich repeat domain	4	8	0.137482	0.26968	-1.19649	down	0.473033	1	no	GO:0005515(protein binding);GO:0005773(vacuole);GO:0005886(plasma membrane)	NA
LOC_Os01g04720.2	Di-glucose binding protein with Leucine-rich repeat domain	5	8	0.139872	0.219494	-0.874565	down	0.608905	1	no	GO:0005515(protein binding);GO:0005773(vacuole);GO:0005886(plasma membrane)	NA
LOC_Os01g04730.1	Translation protein SH3-like family protein	313.333	214.5	48.1034	32.2975	0.352059	up	0.503827	1	no	GO:0003735(structural constituent of ribosome);GO:0005198(structural molecule activity);GO:0005634(nucleus);GO:0005730(nucleolus);GO:0005773(vacuole);GO:0005829(cytosol);GO:0005840(ribosome);GO:0005886(plasma membrane);GO:0006412(translation);GO:0006950(response to stress);GO:0009536(plastid);GO:0009628(response to abiotic stimulus);GO:0015934(large ribosomal subunit);GO:0016020(membrane)	NA
LOC_Os01g04750.1	related to ABI3/VP1 2	3.43325	1.05603	0.222642	0.0671662	1.38847	up	0.783581	1	no	GO:0003677(DNA binding);GO:0003700(sequence-specific DNA binding transcription factor activity);GO:0006139(nucleobase-containing compound metabolic process);GO:0006355("regulation of transcription, DNA-templated");GO:0009058(biosynthetic process);GO:0009536(plastid)	NA
LOC_Os01g04800.1	AP2/B3 transcription factor family protein	26	11.3333	1.76208	0.753327	1.04452	up	0.306677	1	no	GO:0000003(reproduction);GO:0003677(DNA binding);GO:0003700(sequence-specific DNA binding transcription factor activity);GO:0006139(nucleobase-containing compound metabolic process);GO:0006355("regulation of transcription, DNA-templated");GO:0007165(signal transduction);GO:0009058(biosynthetic process);GO:0009536(plastid);GO:0009628(response to abiotic stimulus);GO:0009719(response to endogenous …	NA
LOC_Os01g04814.1	AAA-type ATPase family protein	314.417	272.5	18.0244	15.3213	0.00537067	up	0.999424	1	no	GO:0000166(nucleotide binding);GO:0005515(protein binding);GO:0005524(ATP binding);GO:0005575(cellular_component);GO:0005634(nucleus);GO:0005737(cytoplasm);GO:0005768(endosome);GO:0006281(DNA repair);GO:0006310(DNA recombination);GO:0006810(transport);GO:0007275(multicellular organismal development);GO:0008152(metabolic process);GO:0009378(four-way junction helicase activity);GO:0009653(anatomica…	ko04144(Endocytosis)
LOC_Os01g04814.3	AAA-type ATPase family protein	301.417	261.5	16.56	14.0908	0.00370374	up	1	1	no	GO:0000166(nucleotide binding);GO:0005515(protein binding);GO:0005524(ATP binding);GO:0005575(cellular_component);GO:0005634(nucleus);GO:0005737(cytoplasm);GO:0005768(endosome);GO:0006281(DNA repair);GO:0006310(DNA recombination);GO:0006810(transport);GO:0007275(multicellular organismal development);GO:0008152(metabolic process);GO:0009378(four-way junction helicase activity);GO:0009653(anatomica…	ko04144(Endocytosis)
LOC_Os01g04814.4	AAA-type ATPase family protein	299.917	261.5	16.9774	14.5183	-0.00109725	up	1	1	no	GO:0000166(nucleotide binding);GO:0005515(protein binding);GO:0005524(ATP binding);GO:0005575(cellular_component);GO:0005634(nucleus);GO:0005737(cytoplasm);GO:0005768(endosome);GO:0006281(DNA repair);GO:0006310(DNA recombination);GO:0006810(transport);GO:0007275(multicellular organismal development);GO:0008152(metabolic process);GO:0009378(four-way junction helicase activity);GO:0009653(anatomica…	ko04144(Endocytosis)
LOC_Os01g04840.1	AAA-type ATPase family protein	14.25	7.5	1.145	0.59105	0.610862	up	0.66331	1	no	GO:0000166(nucleotide binding);GO:0005515(protein binding);GO:0005524(ATP binding);GO:0005575(cellular_component);GO:0005634(nucleus);GO:0005737(cytoplasm);GO:0005768(endosome);GO:0006281(DNA repair);GO:0006310(DNA recombination);GO:0006810(transport);GO:0007275(multicellular organismal development);GO:0008152(metabolic process);GO:0009378(four-way junction helicase activity);GO:0009653(anatomica…	NA
LOC_Os01g04860.1	Protein of unknown function, DUF647	425	260	25.9587	15.5754	0.512458	up	0.324928	1	no	GO:0003674(molecular_function);GO:0005575(cellular_component);GO:0008150(biological_process)	NA
LOC_Os01g04870.1	damaged DNA binding 2	88	137	4.51611	6.89564	-0.835093	down	0.148484	1	no	GO:0000166(nucleotide binding);GO:0005515(protein binding);GO:0005622(intracellular);GO:0005634(nucleus);GO:0006259(DNA metabolic process);GO:0006950(response to stress);GO:0009628(response to abiotic stimulus)	ko03420(Nucleotide excision repair);ko04115(p53 signaling pathway);ko04120(Ubiquitin mediated proteolysis);ko05161(Hepatitis B)
LOC_Os01g04900.1	ethylene-dependent gravitropism-deficient and yellow-green-like 2	503	677.333	26.5049	35.0052	-0.62509	down	0.237668	1	no	GO:0004222(metalloendopeptidase activity);GO:0006508(proteolysis);GO:0009536(plastid);GO:0009579(thylakoid);GO:0016020(membrane);GO:0016787(hydrolase activity);GO:0019538(protein metabolic process)	NA
LOC_Os01g04900.2	ethylene-dependent gravitropism-deficient and yellow-green-like 2	511.5	664.833	19.2426	24.5304	-0.576524	down	0.275836	1	no	GO:0004222(metalloendopeptidase activity);GO:0006508(proteolysis);GO:0009536(plastid);GO:0009579(thylakoid);GO:0016020(membrane);GO:0016787(hydrolase activity);GO:0019538(protein metabolic process)	NA
LOC_Os01g04900.3	ethylene-dependent gravitropism-deficient and yellow-green-like 2	503.5	663.833	19.0943	24.6908	-0.597118	down	0.258874	1	no	GO:0004222(metalloendopeptidase activity);GO:0006508(proteolysis);GO:0009536(plastid);GO:0009579(thylakoid);GO:0016020(membrane);GO:0016787(hydrolase activity);GO:0019538(protein metabolic process)	NA
LOC_Os01g04910.1	NA	119	168	12.1851	16.8719	-0.693993	down	0.211801	1	no	GO:0003674(molecular_function);GO:0005829(cytosol);GO:0008150(biological_process)	NA
LOC_Os01g04920.1	sulfoquinovosyldiacylglycerol 2	183.667	384.667	10.5123	21.5935	-1.26165	down	0.0165412	0.556969	yes	GO:0006629(lipid metabolic process);GO:0006950(response to stress);GO:0007154(cell communication);GO:0008152(metabolic process);GO:0009058(biosynthetic process);GO:0009536(plastid);GO:0009987(cellular process);GO:0009991(response to extracellular stimulus);GO:0016740(transferase activity)	NA
LOC_Os01g04920.2	sulfoquinovosyldiacylglycerol 2	159.667	342.667	9.32604	19.6303	-1.29663	down	0.014339	0.509086	yes	GO:0006629(lipid metabolic process);GO:0006950(response to stress);GO:0007154(cell communication);GO:0008152(metabolic process);GO:0009058(biosynthetic process);GO:0009536(plastid);GO:0009987(cellular process);GO:0009991(response to extracellular stimulus);GO:0016740(transferase activity)	NA
LOC_Os01g04920.3	sulfoquinovosyldiacylglycerol 2	40.6667	85.6667	4.48671	9.26987	-1.26521	down	0.0534787	1	no	GO:0006629(lipid metabolic process);GO:0006950(response to stress);GO:0007154(cell communication);GO:0008152(metabolic process);GO:0009058(biosynthetic process);GO:0009536(plastid);GO:0009987(cellular process);GO:0009991(response to extracellular stimulus);GO:0016740(transferase activity)	NA
LOC_Os01g04930.1	Duplicated homeodomain-like superfamily protein	426	318	18.8115	13.7726	0.225334	up	0.667421	1	no	GO:0003677(DNA binding);GO:0003700(sequence-specific DNA binding transcription factor activity);GO:0006139(nucleobase-containing compound metabolic process);GO:0009058(biosynthetic process)	NA
LOC_Os01g04950.1	peptide transporter 5	71.4429	33.6833	2.78346	1.2871	0.865791	up	0.216166	1	no	GO:0005215(transporter activity);GO:0005575(cellular_component);GO:0005886(plasma membrane);GO:0006810(transport);GO:0006857(oligopeptide transport);GO:0008152(metabolic process);GO:0016020(membrane);GO:0016021(integral component of membrane);GO:0055085(transmembrane transport)	NA
LOC_Os01g04950.2	peptide transporter 5	68.4429	27.1833	3.24474	1.26394	1.13608	up	0.116293	1	no	GO:0005215(transporter activity);GO:0005575(cellular_component);GO:0005886(plasma membrane);GO:0006810(transport);GO:0006857(oligopeptide transport);GO:0008152(metabolic process);GO:0016020(membrane);GO:0016021(integral component of membrane);GO:0055085(transmembrane transport)	NA
LOC_Os01g04950.3	peptide transporter 5	78.4429	29.1833	3.4345	1.25319	1.23093	up	0.0785737	1	no	GO:0005215(transporter activity);GO:0005575(cellular_component);GO:0005886(plasma membrane);GO:0006810(transport);GO:0006857(oligopeptide transport);GO:0008152(metabolic process);GO:0016020(membrane);GO:0016021(integral component of membrane);GO:0055085(transmembrane transport)	NA
LOC_Os01g04950.4	peptide transporter 5	77.4429	41.35	2.18505	1.14427	0.712742	up	0.29306	1	no	GO:0005215(transporter activity);GO:0005575(cellular_component);GO:0005886(plasma membrane);GO:0006810(transport);GO:0006857(oligopeptide transport);GO:0008152(metabolic process);GO:0016020(membrane);GO:0016021(integral component of membrane);GO:0055085(transmembrane transport)	NA
LOC_Os01g04990.1	Mitochondrial substrate carrier family protein	67	95	4.83762	6.72749	-0.700259	down	0.257652	1	no	GO:0005215(transporter activity);GO:0005488(binding);GO:0005739(mitochondrion);GO:0006810(transport);GO:0009987(cellular process);GO:0016020(membrane)	NA
LOC_Os01g04990.2	Mitochondrial substrate carrier family protein	54	76	3.99765	5.5182	-0.689533	down	0.290684	1	no	GO:0005215(transporter activity);GO:0005488(binding);GO:0005739(mitochondrion);GO:0006810(transport);GO:0009987(cellular process);GO:0016020(membrane)	NA
LOC_Os01g05010.1	Mitochondrial glycoprotein family protein	104	77	9.50692	6.90351	0.23716	up	0.708064	1	no	GO:0003674(molecular_function);GO:0005739(mitochondrion);GO:0005759(mitochondrial matrix);GO:0008150(biological_process)	NA
LOC_Os01g05050.1	Mitochondrial glycoprotein family protein	0	2	0	0.26308	-inf	down	0.490939	1	no	GO:0003674(molecular_function);GO:0005739(mitochondrion);GO:0005759(mitochondrial matrix);GO:0008150(biological_process)	NA
LOC_Os01g05060.1	Mitochondrial glycoprotein family protein	281	193	25.8178	17.3917	0.345476	up	0.515069	1	no	GO:0003674(molecular_function);GO:0005739(mitochondrion);GO:0005759(mitochondrial matrix);GO:0008150(biological_process)	NA
LOC_Os01g05064.1	NA	18.1772	7.0433	2.98538	1.13455	1.16608	up	0.332839	1	no	NA	NA
LOC_Os01g05070.1	NA	101	100.5	7.19651	7.02327	-0.182138	up	0.771077	1	no	GO:0003674(molecular_function);GO:0005773(vacuole);GO:0005794(Golgi apparatus);GO:0005886(plasma membrane);GO:0008150(biological_process);GO:0009536(plastid);GO:0009579(thylakoid);GO:0016020(membrane)	NA
LOC_Os01g05070.2	NA	97	84.5	6.95269	5.94033	0.0111025	up	1	1	no	GO:0003674(molecular_function);GO:0005773(vacuole);GO:0005794(Golgi apparatus);GO:0005886(plasma membrane);GO:0008150(biological_process);GO:0009536(plastid);GO:0009579(thylakoid);GO:0016020(membrane)	NA
LOC_Os01g05080.1	Tetratricopeptide repeat (TPR)-like superfamily protein	84.2333	83.325	9.12592	8.85402	-0.179215	up	0.7862	1	no	GO:0003674(molecular_function);GO:0005515(protein binding);GO:0009536(plastid);GO:0009579(thylakoid);GO:0016020(membrane)	NA
LOC_Os01g05080.2	Tetratricopeptide repeat (TPR)-like superfamily protein	80.2333	72.325	6.28355	5.55535	-0.0444898	up	0.966627	1	no	GO:0003674(molecular_function);GO:0005515(protein binding);GO:0009536(plastid);GO:0009579(thylakoid);GO:0016020(membrane)	NA
LOC_Os01g05090.1	NA	186.917	165.083	18.907	16.3776	-0.0159207	up	0.988463	1	no	NA	NA
LOC_Os01g05100.1	NA	19.75	15.75	1.17	0.915109	0.125435	up	0.962011	1	no	NA	NA
LOC_Os01g05105.1	NA	23	31	0.517214	0.683718	-0.627127	down	0.476022	1	no	NA	NA
LOC_Os01g05120.1	ubiquitin fusion degradation 1	1	1	0.127935	0.125476	-0.196493	up	1	1	no	GO:0003674(molecular_function);GO:0005829(cytosol);GO:0006511(ubiquitin-dependent protein catabolic process);GO:0009056(catabolic process);GO:0009987(cellular process);GO:0019538(protein metabolic process)	NA
LOC_Os01g05130.1	scarecrow-like transcription factor 11 (SCL11)	118	106	12.4357	10.9564	-0.0417703	up	0.95935	1	no	GO:0003674(molecular_function);GO:0005575(cellular_component);GO:0008150(biological_process)	ko03018(RNA degradation)
LOC_Os01g05140.1	NA	40	34	6.58951	5.49344	0.0379723	up	1	1	no	NA	NA
LOC_Os01g05150.1	NA	24	24	3.23888	3.17664	-0.196493	up	0.869827	1	no	NA	NA
LOC_Os01g05170.1	NA	1	0	0.160821	0	inf	up	1	1	no	NA	NA
LOC_Os01g05180.1	NA	25	12	2.4116	1.13532	0.862401	up	0.402678	1	no	NA	NA
LOC_Os01g05250.1	NA	8	2.5	2.34651	0.719191	1.80351	up	0.341772	1	no	NA	NA
LOC_Os01g05260.1	NA	0	1	0	0.203358	-inf	down	0.932996	1	no	NA	NA
LOC_Os01g05289.1	NA	85	46	9.63327	5.11311	0.689336	up	0.295626	1	no	NA	NA
LOC_Os01g05310.1	NA	2	0.5	0.22316	0.0547179	inf	up	0.609364	1	no	NA	NA
LOC_Os01g05340.1	NA	2	0	0.25862	0	inf	up	0.609364	1	no	NA	NA
LOC_Os01g05380.1	NA	0	1.5	0	0.294323	-inf	down	0.490939	1	no	NA	NA
LOC_Os01g05420.1	Transcription elongation factor (TFIIS) family protein	962	1001	46.8797	47.8428	-0.253826	down	0.647818	1	no	GO:0003674(molecular_function);GO:0003677(DNA binding);GO:0005634(nucleus);GO:0006139(nucleobase-containing compound metabolic process);GO:0006351("transcription, DNA-templated");GO:0007165(signal transduction);GO:0009058(biosynthetic process);GO:0009719(response to endogenous stimulus);GO:0030528(transcription regulator activity)	NA
LOC_Os01g05430.1	RHOMBOID-like 1	32	63	2.67654	5.16817	-1.17377	down	0.0974276	1	no	GO:0004252(serine-type endopeptidase activity);GO:0005794(Golgi apparatus);GO:0006508(proteolysis);GO:0008152(metabolic process);GO:0016021(integral component of membrane);GO:0016787(hydrolase activity)	NA
LOC_Os01g05460.1	NA	16	15	2.8862	2.65382	-0.103384	up	0.991241	1	no	NA	NA
LOC_Os01g05470.1	XH/XS domain-containing protein	288	234	12.143	9.67656	0.103067	up	0.850659	1	no	GO:0003674(molecular_function);GO:0005575(cellular_component);GO:0008150(biological_process)	NA
LOC_Os01g05480.1	Protein of unknown function, DUF547	20	4.66667	1.15757	0.264909	1.80351	up	0.136994	1	no	GO:0003674(molecular_function);GO:0005739(mitochondrion);GO:0008150(biological_process)	NA
LOC_Os01g05480.2	Protein of unknown function, DUF547	20	4.66667	1.20526	0.275824	1.80351	up	0.136994	1	no	GO:0003674(molecular_function);GO:0005739(mitochondrion);GO:0008150(biological_process)	NA
LOC_Os01g05480.3	Protein of unknown function, DUF547	20	4.66667	0.972004	0.222442	1.80351	up	0.136994	1	no	GO:0003674(molecular_function);GO:0005739(mitochondrion);GO:0008150(biological_process)	NA
LOC_Os01g05490.1	triosephosphate isomerase	2387	2590.5	181.554	193.246	-0.314246	down	0.631458	1	no	GO:0003824(catalytic activity);GO:0004807(triose-phosphate isomerase activity);GO:0005488(binding);GO:0005575(cellular_component);GO:0005576(extracellular region);GO:0005618(cell wall);GO:0005739(mitochondrion);GO:0005773(vacuole);GO:0005829(cytosol);GO:0005886(plasma membrane);GO:0005975(carbohydrate metabolic process);GO:0006091(generation of precursor metabolites and energy);GO:0006464(cellula…	ko00010(Glycolysis / Gluconeogenesis);ko00051(Fructose and mannose metabolism);ko00562(Inositol phosphate metabolism);ko00710(Carbon fixation in photosynthetic organisms);ko01200(Carbon metabolism);ko01230(Biosynthesis of amino acids)
LOC_Os01g05490.2	triosephosphate isomerase	2252	2461.5	157.049	168.36	-0.325117	down	0.615719	1	no	GO:0003824(catalytic activity);GO:0004807(triose-phosphate isomerase activity);GO:0005488(binding);GO:0005575(cellular_component);GO:0005576(extracellular region);GO:0005618(cell wall);GO:0005739(mitochondrion);GO:0005773(vacuole);GO:0005829(cytosol);GO:0005886(plasma membrane);GO:0005975(carbohydrate metabolic process);GO:0006091(generation of precursor metabolites and energy);GO:0006464(cellula…	ko00010(Glycolysis / Gluconeogenesis);ko00051(Fructose and mannose metabolism);ko00562(Inositol phosphate metabolism);ko00710(Carbon fixation in photosynthetic organisms);ko01200(Carbon metabolism);ko01230(Biosynthesis of amino acids)
LOC_Os01g05500.1	proteolysis 6	1388.5	1094.5	22.9087	17.711	0.146902	up	0.798425	1	no	GO:0003824(catalytic activity);GO:0004842(ubiquitin-protein transferase activity);GO:0006464(cellular protein modification process);GO:0006629(lipid metabolic process);GO:0008270(zinc ion binding);GO:0009056(catabolic process);GO:0009719(response to endogenous stimulus);GO:0009791(post-embryonic development);GO:0009987(cellular process);GO:0019538(protein metabolic process)	NA
LOC_Os01g05500.2	proteolysis 6	1399.5	1108.5	22.7811	17.6974	0.140976	up	0.806753	1	no	GO:0003824(catalytic activity);GO:0004842(ubiquitin-protein transferase activity);GO:0006464(cellular protein modification process);GO:0006629(lipid metabolic process);GO:0008270(zinc ion binding);GO:0009056(catabolic process);GO:0009719(response to endogenous stimulus);GO:0009791(post-embryonic development);GO:0009987(cellular process);GO:0019538(protein metabolic process)	NA
LOC_Os01g05540.1	NA	316	119	21.3359	7.88033	1.21247	up	0.0239719	0.690781	yes	NA	NA
LOC_Os01g05560.1	NA	253	195	17.5644	13.2776	0.17917	up	0.741038	1	no	NA	NA
LOC_Os01g05580.1	NA	1	1.33333	0.202683	0.26505	-0.196493	down	1	1	no	GO:0000145(exocyst);GO:0006887(exocytosis)	NA
LOC_Os01g05585.1	metallothionein 2A	1434.5	1416	796.204	770.832	-0.178269	up	0.761601	1	no	GO:0005488(binding);GO:0019725(cellular homeostasis);GO:0046872(metal ion binding)	NA
LOC_Os01g05600.1	NB-ARC domain-containing disease resistance protein	3.5	1.5	0.127418	0.0535584	0.803507	up	0.864501	1	no	GO:0005515(protein binding);GO:0005524(ATP binding);GO:0006915(apoptotic process);GO:0006950(response to stress);GO:0043531(ADP binding)	NA
LOC_Os01g05610.1	Histone superfamily protein	208.779	214.428	23.1999	23.3697	-0.230601	down	0.669266	1	no	GO:0000786(nucleosome);GO:0003677(DNA binding);GO:0005515(protein binding);GO:0005634(nucleus);GO:0005730(nucleolus);GO:0006259(DNA metabolic process);GO:0006334(nucleosome assembly);GO:0016043(cellular component organization)	ko05034(Alcoholism);ko05203(Viral carcinogenesis);ko05322(Systemic lupus erythematosus)
LOC_Os01g05620.1	NB-ARC domain-containing disease resistance protein	9.5	6.5	0.346199	0.232321	0.540473	up	0.769202	1	no	GO:0000166(nucleotide binding);GO:0005524(ATP binding);GO:0006915(apoptotic process);GO:0006950(response to stress);GO:0043531(ADP binding)	NA
LOC_Os01g05630.1	Histone superfamily protein	199.51	197.879	22.2156	21.6105	-0.181993	up	0.739927	1	no	GO:0000786(nucleosome);GO:0003677(DNA binding);GO:0005515(protein binding);GO:0005634(nucleus);GO:0005730(nucleolus);GO:0006259(DNA metabolic process);GO:0006334(nucleosome assembly);GO:0016043(cellular component organization)	ko05034(Alcoholism);ko05203(Viral carcinogenesis);ko05322(Systemic lupus erythematosus)
LOC_Os01g05640.1	Leucine-rich repeat protein kinase family protein	7	7	0.229098	0.224696	-0.196493	up	1	1	no	GO:0000166(nucleotide binding);GO:0004672(protein kinase activity);GO:0005515(protein binding);GO:0005524(ATP binding);GO:0005886(plasma membrane);GO:0006464(cellular protein modification process);GO:0006468(protein phosphorylation);GO:0007165(signal transduction);GO:0016301(kinase activity)	NA
LOC_Os01g05650.1	metallothionein 2A	7712.5	7761	1102.7	1088.31	-0.20563	up	0.815521	1	no	GO:0005488(binding);GO:0019725(cellular homeostasis);GO:0046872(metal ion binding)	NA
LOC_Os01g05660.1	Protein of unknown function (DUF3741)	106	101.333	3.83316	3.59399	-0.126784	up	0.844077	1	no	GO:0000003(reproduction);GO:0003674(molecular_function);GO:0007275(multicellular organismal development);GO:0030154(cell differentiation)	NA
LOC_Os01g05660.2	Protein of unknown function (DUF3741)	108	102.333	4.08282	3.79426	-0.114031	up	0.860902	1	no	GO:0000003(reproduction);GO:0003674(molecular_function);GO:0007275(multicellular organismal development);GO:0030154(cell differentiation)	NA
LOC_Os01g05660.3	Protein of unknown function (DUF3741)	115	110.333	4.27283	4.02066	-0.132363	up	0.832649	1	no	GO:0000003(reproduction);GO:0003674(molecular_function);GO:0007275(multicellular organismal development);GO:0030154(cell differentiation)	NA
LOC_Os01g05670.1	3-oxo-5-alpha-steroid 4-dehydrogenase family protein	1160	1130	87.0061	83.1272	-0.158691	up	0.780125	1	no	GO:0003824(catalytic activity);GO:0005737(cytoplasm);GO:0005783(endoplasmic reticulum);GO:0005886(plasma membrane);GO:0006629(lipid metabolic process);GO:0008152(metabolic process);GO:0009058(biosynthetic process);GO:0009987(cellular process);GO:0016020(membrane);GO:0016021(integral component of membrane);GO:0016627("oxidoreductase activity, acting on the CH-CH group of donors");GO:0016740(transf…	ko00062(Fatty acid elongation);ko01040(Biosynthesis of unsaturated fatty acids);ko01212(Fatty acid metabolism)
LOC_Os01g05680.1	Prenyltransferase family protein	54	58	9.10368	9.59012	-0.299586	down	0.674382	1	no	GO:0003824(catalytic activity);GO:0005515(protein binding);GO:0005622(intracellular);GO:0006464(cellular protein modification process);GO:0006950(response to stress);GO:0007165(signal transduction);GO:0009628(response to abiotic stimulus);GO:0009719(response to endogenous stimulus);GO:0016740(transferase activity)	NA
LOC_Os01g05694.1	Protein-tyrosine phosphatase-like, PTPLA	70.3333	69.6667	13.716	13.3249	-0.196493	up	0.776351	1	no	GO:0003824(catalytic activity);GO:0005634(nucleus);GO:0005783(endoplasmic reticulum);GO:0005829(cytosol);GO:0006464(cellular protein modification process);GO:0006629(lipid metabolic process);GO:0008152(metabolic process);GO:0009058(biosynthetic process);GO:0009987(cellular process);GO:0016020(membrane);GO:0016787(hydrolase activity);GO:0030154(cell differentiation);GO:0040007(growth)	NA
LOC_Os01g05710.1	Protein-tyrosine phosphatase-like, PTPLA	1	0	0.138052	0	inf	up	1	1	no	GO:0003824(catalytic activity);GO:0005634(nucleus);GO:0005783(endoplasmic reticulum);GO:0005829(cytosol);GO:0006464(cellular protein modification process);GO:0006629(lipid metabolic process);GO:0008152(metabolic process);GO:0009058(biosynthetic process);GO:0009987(cellular process);GO:0016020(membrane);GO:0016787(hydrolase activity);GO:0030154(cell differentiation);GO:0040007(growth)	NA
LOC_Os01g05720.1	Protein-tyrosine phosphatase-like, PTPLA	1	1.75	0.153521	0.2635	-1.19649	down	0.918509	1	no	GO:0003824(catalytic activity);GO:0005634(nucleus);GO:0005783(endoplasmic reticulum);GO:0005829(cytosol);GO:0006464(cellular protein modification process);GO:0006629(lipid metabolic process);GO:0008152(metabolic process);GO:0009058(biosynthetic process);GO:0009987(cellular process);GO:0016020(membrane);GO:0016787(hydrolase activity);GO:0030154(cell differentiation);GO:0040007(growth)	NA
LOC_Os01g05744.1	Protein-tyrosine phosphatase-like, PTPLA	10.1667	6.08333	0.870542	0.510888	0.540473	up	0.769202	1	no	GO:0003824(catalytic activity);GO:0005634(nucleus);GO:0005783(endoplasmic reticulum);GO:0005829(cytosol);GO:0006464(cellular protein modification process);GO:0006629(lipid metabolic process);GO:0008152(metabolic process);GO:0009058(biosynthetic process);GO:0009987(cellular process);GO:0016020(membrane);GO:0016787(hydrolase activity);GO:0030154(cell differentiation);GO:0040007(growth)	NA
LOC_Os01g05760.1	Protein-tyrosine phosphatase-like, PTPLA	5.16667	1.33333	2.42079	0.612714	2.12544	up	0.427835	1	no	GO:0003824(catalytic activity);GO:0005634(nucleus);GO:0005783(endoplasmic reticulum);GO:0005829(cytosol);GO:0006464(cellular protein modification process);GO:0006629(lipid metabolic process);GO:0008152(metabolic process);GO:0009058(biosynthetic process);GO:0009987(cellular process);GO:0016020(membrane);GO:0016787(hydrolase activity);GO:0030154(cell differentiation);GO:0040007(growth)	NA
LOC_Os01g05770.1	NA	2	0	0.158235	0	inf	up	0.609364	1	no	NA	NA
LOC_Os01g05790.1	HSP20-like chaperones superfamily protein	424	585	17.9752	24.3241	-0.660865	down	0.207963	1	no	GO:0003674(molecular_function);GO:0006950(response to stress);GO:0009628(response to abiotic stimulus)	NA
LOC_Os01g05800.1	63 kDa inner membrane family protein	1368.5	2189.5	60.6289	95.1376	-0.875356	down	0.155455	1	no	GO:0005215(transporter activity);GO:0005515(protein binding);GO:0006810(transport);GO:0009536(plastid);GO:0009579(thylakoid);GO:0009987(cellular process);GO:0016020(membrane);GO:0016021(integral component of membrane);GO:0016043(cellular component organization);GO:0051205(protein insertion into membrane)	ko03060(Protein export);ko03070(Bacterial secretion system)
LOC_Os01g05800.2	63 kDa inner membrane family protein	1472.5	2372.5	65.3166	103.216	-0.884819	down	0.157581	1	no	GO:0005215(transporter activity);GO:0005515(protein binding);GO:0006810(transport);GO:0009536(plastid);GO:0009579(thylakoid);GO:0009987(cellular process);GO:0016020(membrane);GO:0016021(integral component of membrane);GO:0016043(cellular component organization);GO:0051205(protein insertion into membrane)	ko03060(Protein export);ko03070(Bacterial secretion system)
LOC_Os01g05810.1	gamma-glutamyl transpeptidase 4	136.5	54.5	5.98128	2.34223	1.13608	up	0.0610658	1	no	GO:0003840(gamma-glutamyltransferase activity);GO:0005773(vacuole);GO:0008152(metabolic process);GO:0009056(catabolic process);GO:0009987(cellular process);GO:0016740(transferase activity)	ko00430(Taurine and hypotaurine metabolism);ko00460(Cyanoamino acid metabolism);ko00480(Glutathione metabolism)
LOC_Os01g05820.1	gamma-glutamyl transpeptidase 4	48.5	24.5	3.10241	1.53708	0.803507	up	0.310904	1	no	GO:0003840(gamma-glutamyltransferase activity);GO:0005773(vacuole);GO:0008152(metabolic process);GO:0009056(catabolic process);GO:0009987(cellular process);GO:0016740(transferase activity)	NA
LOC_Os01g05830.1	NA	217	93	12.7575	5.36241	1.0259	up	0.0648486	1	no	GO:0003674(molecular_function);GO:0005634(nucleus);GO:0008150(biological_process)	NA
LOC_Os01g05840.1	NAD(P)-binding Rossmann-fold superfamily protein	40	219	2.92323	15.6971	-2.64935	down	9.9196e-06	0.00201572	yes	GO:0003824(catalytic activity);GO:0005488(binding);GO:0008152(metabolic process);GO:0016491(oxidoreductase activity)	NA
LOC_Os01g05840.2	NAD(P)-binding Rossmann-fold superfamily protein	41	225	3.13607	16.8794	-2.65272	down	8.89703e-06	0.00187141	yes	GO:0003824(catalytic activity);GO:0005488(binding);GO:0008152(metabolic process);GO:0016491(oxidoreductase activity)	NA
LOC_Os01g05860.1	Tetratricopeptide repeat (TPR)-like superfamily protein	7	15	0.320757	0.674128	-1.29603	down	0.288256	1	no	GO:0005829(cytosol);GO:0005840(ribosome);GO:0008150(biological_process)	NA
LOC_Os01g05870.1	Leucine-rich repeat protein kinase family protein	24	6	0.579171	0.14201	1.80351	up	0.109442	1	no	GO:0000166(nucleotide binding);GO:0004672(protein kinase activity);GO:0005515(protein binding);GO:0005524(ATP binding);GO:0005886(plasma membrane);GO:0006464(cellular protein modification process);GO:0006468(protein phosphorylation);GO:0007165(signal transduction);GO:0016301(kinase activity)	NA
LOC_Os01g05900.1	Histone superfamily protein	149.307	152.07	22.0161	21.9927	-0.225252	up	0.690864	1	no	GO:0000786(nucleosome);GO:0003677(DNA binding);GO:0005515(protein binding);GO:0005634(nucleus);GO:0005730(nucleolus);GO:0006259(DNA metabolic process);GO:0006334(nucleosome assembly);GO:0016043(cellular component organization)	ko05034(Alcoholism);ko05203(Viral carcinogenesis);ko05322(Systemic lupus erythematosus)
LOC_Os01g05940.1	Leucine-rich repeat protein kinase family protein	9.16667	17	0.23438	0.426316	-1.11403	down	0.330995	1	no	GO:0000166(nucleotide binding);GO:0004672(protein kinase activity);GO:0005515(protein binding);GO:0005524(ATP binding);GO:0005886(plasma membrane);GO:0006464(cellular protein modification process);GO:0006468(protein phosphorylation);GO:0007165(signal transduction);GO:0016301(kinase activity)	NA
LOC_Os01g05960.1	Leucine-rich repeat protein kinase family protein	53	96.5	1.6724	2.98651	-1.05353	down	0.0940562	1	no	GO:0000166(nucleotide binding);GO:0004672(protein kinase activity);GO:0005515(protein binding);GO:0005524(ATP binding);GO:0005886(plasma membrane);GO:0006464(cellular protein modification process);GO:0006468(protein phosphorylation);GO:0007165(signal transduction);GO:0016301(kinase activity)	NA
LOC_Os01g05970.1	Histone superfamily protein	284.65	320.603	34.0425	37.6054	-0.368104	down	0.480875	1	no	GO:0000786(nucleosome);GO:0003677(DNA binding);GO:0005575(cellular_component);GO:0005622(intracellular);GO:0005634(nucleus);GO:0006259(DNA metabolic process);GO:0006334(nucleosome assembly);GO:0016043(cellular component organization);GO:0043565(sequence-specific DNA binding)	NA
LOC_Os01g05980.1	Leucine-rich repeat protein kinase family protein	34.8333	31.5	1.20489	1.06865	-0.0672099	up	0.974381	1	no	GO:0000166(nucleotide binding);GO:0004672(protein kinase activity);GO:0005515(protein binding);GO:0005524(ATP binding);GO:0005623(cell);GO:0006464(cellular protein modification process);GO:0006468(protein phosphorylation);GO:0007165(signal transduction);GO:0016301(kinase activity)	NA
LOC_Os01g06000.1	Pentatricopeptide repeat (PPR) superfamily protein	34	23	1.1407	0.756823	0.367408	up	0.692214	1	no	GO:0003674(molecular_function);GO:0005575(cellular_component);GO:0008150(biological_process)	NA
LOC_Os01g06010.1	Histone superfamily protein	331.508	364.368	40.8191	44.003	-0.329248	down	0.527836	1	no	GO:0000786(nucleosome);GO:0003677(DNA binding);GO:0005575(cellular_component);GO:0005622(intracellular);GO:0005634(nucleus);GO:0006259(DNA metabolic process);GO:0006334(nucleosome assembly);GO:0016043(cellular component organization);GO:0043565(sequence-specific DNA binding)	NA
LOC_Os01g06020.1	tRNA synthetase class II (D, K and N) family protein	519	507	37.5989	36.0237	-0.162744	up	0.758604	1	no	GO:0000166(nucleotide binding);GO:0003676(nucleic acid binding);GO:0003824(catalytic activity);GO:0004812(aminoacyl-tRNA ligase activity);GO:0005524(ATP binding);GO:0005737(cytoplasm);GO:0005739(mitochondrion);GO:0006139(nucleobase-containing compound metabolic process);GO:0006412(translation);GO:0006418(tRNA aminoacylation for protein translation);GO:0009536(plastid);GO:0016020(membrane);GO:0016…	ko00970(Aminoacyl-tRNA biosynthesis)
LOC_Os01g06050.1	NA	34	44	2.05812	2.61226	-0.568462	down	0.460143	1	no	NA	NA
LOC_Os01g06060.1	alpha/beta-Hydrolases superfamily protein	1	0	0.0893746	0	inf	up	1	1	no	GO:0005575(cellular_component);GO:0008152(metabolic process);GO:0016787(hydrolase activity)	NA
LOC_Os01g06120.1	Protein of unknown function (DUF674)	1	0	0.13876	0	inf	up	1	1	no	GO:0003674(molecular_function);GO:0005575(cellular_component);GO:0008150(biological_process)	NA
LOC_Os01g06130.1	Protein of unknown function (DUF674)	0.333333	1.33333	0.0338439	0.132774	-inf	down	0.932996	1	no	GO:0003674(molecular_function);GO:0005575(cellular_component);GO:0008150(biological_process)	NA
LOC_Os01g06130.2	Protein of unknown function (DUF674)	0.333333	1.33333	0.0363319	0.142535	-inf	down	0.932996	1	no	GO:0003674(molecular_function);GO:0005575(cellular_component);GO:0008150(biological_process)	NA
LOC_Os01g06140.1	Protein of unknown function (DUF674)	2	0.833333	0.159283	0.0650924	0.803507	up	1	1	no	GO:0003674(molecular_function);GO:0005575(cellular_component);GO:0008150(biological_process)	NA
LOC_Os01g06150.1	Protein of unknown function (DUF674)	8.33333	26.5	0.866416	2.70225	-1.89693	down	0.0654354	1	no	GO:0003674(molecular_function);GO:0005575(cellular_component);GO:0008150(biological_process)	NA
LOC_Os01g06210.1	alpha/beta-Hydrolases superfamily protein	4	0	0.458128	0	inf	up	0.257309	1	no	GO:0005575(cellular_component);GO:0008152(metabolic process);GO:0016787(hydrolase activity)	NA
LOC_Os01g06220.1	alpha/beta-Hydrolases superfamily protein	3.25	1	0.255266	0.0770339	1.38847	up	0.783581	1	no	GO:0005575(cellular_component);GO:0008152(metabolic process);GO:0016787(hydrolase activity)	NA
LOC_Os01g06230.1	SAUR-like auxin-responsive protein family	4	0	1.56859	0	inf	up	0.257309	1	no	GO:0003674(molecular_function);GO:0009719(response to endogenous stimulus)	NA
LOC_Os01g06240.1	S-locus lectin protein kinase family protein	32	20	1.3876	0.850582	0.481579	up	0.606125	1	no	GO:0000166(nucleotide binding);GO:0004672(protein kinase activity);GO:0005524(ATP binding);GO:0005623(cell);GO:0006464(cellular protein modification process);GO:0006468(protein phosphorylation);GO:0009875(pollen-pistil interaction);GO:0016301(kinase activity);GO:0030246(carbohydrate binding);GO:0048544(recognition of pollen)	NA
LOC_Os01g06270.1	NA	244.5	254	13.9059	14.1686	-0.25444	down	0.631567	1	no	GO:0005829(cytosol);GO:0008150(biological_process)	NA
LOC_Os01g06270.2	NA	202.5	206	12.1762	12.1486	-0.224782	up	0.678588	1	no	GO:0005829(cytosol);GO:0008150(biological_process)	NA
LOC_Os01g06280.1	hercules receptor kinase 1	76	115.7	2.10322	3.14034	-0.806546	down	0.175748	1	no	GO:0004672(protein kinase activity);GO:0005524(ATP binding);GO:0005575(cellular_component);GO:0005886(plasma membrane);GO:0006464(cellular protein modification process);GO:0006468(protein phosphorylation);GO:0007165(signal transduction);GO:0008152(metabolic process);GO:0009653(anatomical structure morphogenesis);GO:0009719(response to endogenous stimulus);GO:0009791(post-embryonic development);GO…	NA
LOC_Os01g06280.2	hercules receptor kinase 1	55.6	107.9	1.8153	3.45517	-1.14403	down	0.0634919	1	no	GO:0004672(protein kinase activity);GO:0005524(ATP binding);GO:0005575(cellular_component);GO:0005886(plasma membrane);GO:0006464(cellular protein modification process);GO:0006468(protein phosphorylation);GO:0007165(signal transduction);GO:0008152(metabolic process);GO:0009653(anatomical structure morphogenesis);GO:0009719(response to endogenous stimulus);GO:0009791(post-embryonic development);GO…	NA
LOC_Os01g06290.1	RNA-binding (RRM/RBD/RNP motifs) family protein with retrovirus zinc finger-like domain	107.4	99.6333	8.72687	7.9402	-0.0988821	up	0.882321	1	no	GO:0000166(nucleotide binding);GO:0003676(nucleic acid binding);GO:0005488(binding);GO:0005654(nucleoplasm);GO:0006139(nucleobase-containing compound metabolic process);GO:0008270(zinc ion binding);GO:0016043(cellular component organization)	NA
LOC_Os01g06290.2	RNA-binding (RRM/RBD/RNP motifs) family protein with retrovirus zinc finger-like domain	121.333	120.033	5.5858	5.41976	-0.18452	up	0.757786	1	no	GO:0000166(nucleotide binding);GO:0003676(nucleic acid binding);GO:0005488(binding);GO:0005654(nucleoplasm);GO:0006139(nucleobase-containing compound metabolic process);GO:0008270(zinc ion binding);GO:0016043(cellular component organization)	NA
LOC_Os01g06290.3	RNA-binding (RRM/RBD/RNP motifs) family protein with retrovirus zinc finger-like domain	121.333	115.033	5.43328	5.05217	-0.12312	up	0.843415	1	no	GO:0000166(nucleotide binding);GO:0003676(nucleic acid binding);GO:0005488(binding);GO:0005654(nucleoplasm);GO:0006139(nucleobase-containing compound metabolic process);GO:0008270(zinc ion binding);GO:0016043(cellular component organization)	NA
LOC_Os01g06290.4	RNA-binding (RRM/RBD/RNP motifs) family protein with retrovirus zinc finger-like domain	115.333	111.7	4.67172	4.43759	-0.158358	up	0.796528	1	no	GO:0000166(nucleotide binding);GO:0003676(nucleic acid binding);GO:0005488(binding);GO:0005654(nucleoplasm);GO:0006139(nucleobase-containing compound metabolic process);GO:0008270(zinc ion binding);GO:0016043(cellular component organization)	NA
LOC_Os01g06310.1	NA	21	9	3.02245	1.27044	1.0259	up	0.358921	1	no	NA	NA
LOC_Os01g06450.1	Nucleotide-diphospho-sugar transferases superfamily protein	4	0	0.262382	0	inf	up	0.257309	1	no	GO:0005794(Golgi apparatus);GO:0005975(carbohydrate metabolic process);GO:0008152(metabolic process);GO:0009058(biosynthetic process);GO:0009987(cellular process);GO:0015018(galactosylgalactosylxylosylprotein 3-beta-glucuronosyltransferase activity);GO:0016020(membrane);GO:0016740(transferase activity)	NA
LOC_Os01g06454.1	Chaperone DnaJ-domain superfamily protein	19	15	2.63982	2.04402	0.144544	up	0.950594	1	no	GO:0005515(protein binding);GO:0005575(cellular_component);GO:0009987(cellular process);GO:0019538(protein metabolic process);GO:0031072(heat shock protein binding)	NA
LOC_Os01g06460.1	PLAC8 family protein	463	256	40.7081	22.0756	0.658375	up	0.205996	1	no	GO:0003674(molecular_function);GO:0008150(biological_process)	NA
LOC_Os01g06470.1	importin alpha isoform 9	123	70	8.7872	4.90474	0.616739	up	0.305621	1	no	GO:0005488(binding);GO:0005515(protein binding);GO:0005829(cytosol);GO:0008150(biological_process)	NA
LOC_Os01g06490.1	serine carboxypeptidase-like 26	267.5	235	16.4035	14.1336	-0.0069207	up	0.998192	1	no	GO:0004185(serine-type carboxypeptidase activity);GO:0005773(vacuole);GO:0006508(proteolysis);GO:0016787(hydrolase activity);GO:0019538(protein metabolic process)	NA
LOC_Os01g06490.2	serine carboxypeptidase-like 26	189.5	176	12.2668	11.174	-0.0860689	up	0.88284	1	no	GO:0004185(serine-type carboxypeptidase activity);GO:0005773(vacuole);GO:0006508(proteolysis);GO:0016787(hydrolase activity);GO:0019538(protein metabolic process)	NA
LOC_Os01g06500.1	phloem protein 2-A1	27.5	15.5	3.08755	1.70681	0.610862	up	0.533743	1	no	GO:0005515(protein binding);GO:0005575(cellular_component);GO:0009607(response to biotic stimulus);GO:0030246(carbohydrate binding)	NA
LOC_Os01g06500.2	phloem protein 2-A1	29.5	19.5	3.32244	2.15398	0.38847	up	0.692097	1	no	GO:0005515(protein binding);GO:0005575(cellular_component);GO:0009607(response to biotic stimulus);GO:0030246(carbohydrate binding)	NA
LOC_Os01g06510.1	Arginyl-tRNA synthetase, class Ic	131	44	6.58545	2.1694	1.3775	up	0.0267118	0.734198	yes	GO:0000003(reproduction);GO:0000166(nucleotide binding);GO:0003824(catalytic activity);GO:0004814(arginine-tRNA ligase activity);GO:0005524(ATP binding);GO:0005737(cytoplasm);GO:0005739(mitochondrion);GO:0006139(nucleobase-containing compound metabolic process);GO:0006412(translation);GO:0006420(arginyl-tRNA aminoacylation);GO:0008152(metabolic process);GO:0009536(plastid);GO:0009790(embryo devel…	NA
LOC_Os01g06520.1	receptor like protein 6	47	27	1.29736	0.730967	0.603208	up	0.447146	1	no	GO:0005515(protein binding);GO:0006950(response to stress);GO:0007165(signal transduction);GO:0016020(membrane)	NA
LOC_Os01g06550.1	sequence-specific DNA binding transcription factors;zinc ion binding;sequence-specific DNA binding transcription factors	203	108	6.81278	3.55488	0.713955	up	0.196787	1	no	GO:0003700(sequence-specific DNA binding transcription factor activity);GO:0005488(binding);GO:0005634(nucleus);GO:0006139(nucleobase-containing compound metabolic process);GO:0006355("regulation of transcription, DNA-templated");GO:0006950(response to stress);GO:0008150(biological_process);GO:0008152(metabolic process);GO:0008270(zinc ion binding);GO:0009058(biosynthetic process);GO:0009628(resp…	NA
LOC_Os01g06560.1	NA	8	0	0.519725	0	inf	up	0.0646464	1	no	GO:0003674(molecular_function);GO:0005575(cellular_component);GO:0008150(biological_process)	NA
LOC_Os01g06560.2	NA	8	0	0.496765	0	inf	up	0.0646464	1	no	GO:0003674(molecular_function);GO:0005575(cellular_component);GO:0008150(biological_process)	NA
LOC_Os01g06590.1	RING/U-box superfamily protein	144.667	122.667	5.44614	4.52918	0.0409016	up	0.956646	1	no	GO:0005488(binding)	NA
LOC_Os01g06590.2	RING/U-box superfamily protein	144.667	123.667	5.74171	4.81391	0.0292198	up	0.973457	1	no	GO:0005488(binding)	NA
LOC_Os01g06590.3	RING/U-box superfamily protein	128.667	99.6667	5.4913	4.17188	0.170878	up	0.779821	1	no	GO:0005488(binding)	NA
LOC_Os01g06600.1	acyl-CoA oxidase 4	184	113	9.95243	5.99463	0.50689	up	0.363373	1	no	GO:0000003(reproduction);GO:0003824(catalytic activity);GO:0003995(acyl-CoA dehydrogenase activity);GO:0005777(peroxisome);GO:0006629(lipid metabolic process);GO:0008152(metabolic process);GO:0009056(catabolic process);GO:0009790(embryo development);GO:0009791(post-embryonic development);GO:0009987(cellular process);GO:0016627("oxidoreductase activity, acting on the CH-CH group of donors");GO:005…	ko00071(Fatty acid degradation);ko00592(alpha-Linolenic acid metabolism);ko01040(Biosynthesis of unsaturated fatty acids);ko01212(Fatty acid metabolism);ko03320(PPAR signaling pathway);ko04024(cAMP signaling pathway);ko04146(Peroxisome)
LOC_Os01g06600.2	acyl-CoA oxidase 4	180	109	9.15932	5.43989	0.527176	up	0.346315	1	no	GO:0000003(reproduction);GO:0003824(catalytic activity);GO:0003995(acyl-CoA dehydrogenase activity);GO:0005777(peroxisome);GO:0006629(lipid metabolic process);GO:0008152(metabolic process);GO:0009056(catabolic process);GO:0009790(embryo development);GO:0009791(post-embryonic development);GO:0009987(cellular process);GO:0016627("oxidoreductase activity, acting on the CH-CH group of donors");GO:005…	ko00071(Fatty acid degradation);ko00592(alpha-Linolenic acid metabolism);ko01040(Biosynthesis of unsaturated fatty acids);ko01212(Fatty acid metabolism);ko03320(PPAR signaling pathway);ko04024(cAMP signaling pathway);ko04146(Peroxisome)
LOC_Os01g06620.1	NA	1	0	0.0915674	0	inf	up	1	1	no	NA	NA
LOC_Os01g06640.1	basic helix-loop-helix (bHLH) DNA-binding superfamily protein	9	7.5	0.800406	0.654186	-0.0265679	up	1	1	no	GO:0003677(DNA binding);GO:0003700(sequence-specific DNA binding transcription factor activity);GO:0005634(nucleus);GO:0006139(nucleobase-containing compound metabolic process);GO:0009058(biosynthetic process)	NA
LOC_Os01g06640.2	basic helix-loop-helix (bHLH) DNA-binding superfamily protein	9.5	6	0.840041	0.520356	0.540473	up	0.769202	1	no	GO:0003677(DNA binding);GO:0003700(sequence-specific DNA binding transcription factor activity);GO:0005634(nucleus);GO:0006139(nucleobase-containing compound metabolic process);GO:0009058(biosynthetic process)	NA
LOC_Os01g06640.3	basic helix-loop-helix (bHLH) DNA-binding superfamily protein	14.5	12.5	0.974766	0.824167	0.0258995	up	1	1	no	GO:0003677(DNA binding);GO:0003700(sequence-specific DNA binding transcription factor activity);GO:0005634(nucleus);GO:0006139(nucleobase-containing compound metabolic process);GO:0009058(biosynthetic process)	NA
LOC_Os01g06660.1	Thiamine pyrophosphate dependent pyruvate decarboxylase family protein	83	64	3.8872	2.93975	0.178546	up	0.796473	1	no	GO:0000287(magnesium ion binding);GO:0003824(catalytic activity);GO:0005488(binding);GO:0005829(cytosol);GO:0006950(response to stress);GO:0008152(metabolic process);GO:0030976(thiamine pyrophosphate binding)	NA
LOC_Os01g06670.1	receptor like protein 6	57	6	1.92069	0.198293	3.05143	up	0.00104642	0.082208	yes	GO:0005515(protein binding);GO:0006950(response to stress);GO:0007165(signal transduction);GO:0016020(membrane)	NA
LOC_Os01g06730.1	receptor like protein 6	1	2	0.0318612	0.0624979	-1.19649	down	0.918509	1	no	GO:0005515(protein binding);GO:0005623(cell);GO:0006950(response to stress);GO:0007165(signal transduction);GO:0008152(metabolic process);GO:0009987(cellular process);GO:0016301(kinase activity)	NA
LOC_Os01g06740.1	NA	12.4697	9.82082	0.857451	0.662329	0.0665415	up	1	1	no	GO:0017148(negative regulation of translation);GO:0030598(rRNA N-glycosylase activity)	NA
LOC_Os01g06750.1	receptor like protein 54	17.1667	39	1.25117	2.78785	-1.39443	down	0.0986188	1	no	GO:0005515(protein binding);GO:0005623(cell);GO:0006950(response to stress);GO:0007165(signal transduction);GO:0008152(metabolic process);GO:0009987(cellular process);GO:0016301(kinase activity)	NA
LOC_Os01g06760.1	receptor like protein 30	6.5	14	0.31647	0.668528	-1.41889	down	0.262932	1	no	GO:0005515(protein binding);GO:0005623(cell);GO:0007165(signal transduction)	NA
LOC_Os01g06790.1	receptor like protein 34	202	153	7.33165	5.44646	0.204331	up	0.713068	1	no	GO:0005515(protein binding);GO:0005623(cell);GO:0006950(response to stress);GO:0007165(signal transduction);GO:0008152(metabolic process);GO:0009987(cellular process);GO:0016301(kinase activity)	NA
LOC_Os01g06820.1	Leucine-rich repeat receptor-like protein kinase family protein	19.5	11	2.10004	1.16187	0.666004	up	0.561335	1	no	GO:0000166(nucleotide binding);GO:0005515(protein binding);GO:0005623(cell);GO:0006464(cellular protein modification process);GO:0007165(signal transduction);GO:0016301(kinase activity)	NA
LOC_Os01g06836.1	receptor like protein 47	17	8	1.17719	0.543328	0.89097	up	0.468059	1	no	GO:0005515(protein binding);GO:0005623(cell);GO:0006950(response to stress);GO:0007165(signal transduction)	NA
LOC_Os01g06870.1	Leucine-rich repeat transmembrane protein kinase	149.5	62	10.6383	4.32706	1.07813	up	0.0688654	1	no	GO:0005515(protein binding);GO:0005623(cell);GO:0006950(response to stress);GO:0007165(signal transduction);GO:0008152(metabolic process);GO:0009987(cellular process);GO:0016301(kinase activity)	NA
LOC_Os01g06876.1	receptor like protein 26	16	9	1.60345	0.884606	0.633582	up	0.624049	1	no	GO:0005515(protein binding);GO:0006950(response to stress);GO:0007165(signal transduction);GO:0008152(metabolic process);GO:0009536(plastid);GO:0009987(cellular process);GO:0016301(kinase activity)	NA
LOC_Os01g06890.1	receptor like protein 19	14.5	4	0.685615	0.185501	1.61086	up	0.247076	1	no	GO:0005515(protein binding);GO:0005623(cell);GO:0006950(response to stress);GO:0007165(signal transduction);GO:0008152(metabolic process);GO:0009987(cellular process);GO:0016301(kinase activity)	NA
LOC_Os01g06920.1	receptor like protein 6	204.5	66	6.54452	2.07158	1.43154	up	0.0125989	0.466117	yes	GO:0005515(protein binding);GO:0005623(cell);GO:0006950(response to stress);GO:0007165(signal transduction)	NA
LOC_Os01g07090.1	Protein phosphatase 2C family protein	672	1042	51.9888	79.0644	-0.829315	down	0.13077	1	no	GO:0003824(catalytic activity);GO:0008150(biological_process);GO:0008152(metabolic process);GO:0009536(plastid);GO:0009987(cellular process);GO:0016787(hydrolase activity)	NA
LOC_Os01g07100.1	NA	90	63	9.86924	6.7757	0.31808	up	0.624749	1	no	GO:0003674(molecular_function);GO:0005575(cellular_component);GO:0008150(biological_process)	NA
LOC_Os01g07110.1	BRCA2-like B	30	30	0.713622	0.699908	-0.196493	up	0.848396	1	no	GO:0000003(reproduction);GO:0000724(double-strand break repair via homologous recombination);GO:0003677(DNA binding);GO:0003697(single-stranded DNA binding);GO:0005515(protein binding);GO:0005634(nucleus);GO:0006139(nucleobase-containing compound metabolic process);GO:0006302(double-strand break repair);GO:0006310(DNA recombination);GO:0006950(response to stress);GO:0007049(cell cycle);GO:0007090…	ko03440(Homologous recombination);ko03460(Fanconi anemia pathway);ko05200(Pathways in cancer);ko05212(Pancreatic cancer)
LOC_Os01g07120.1	Integrase-type DNA-binding superfamily protein	27.5	20.5	2.57251	1.88084	0.288934	up	0.786639	1	no	GO:0003677(DNA binding);GO:0003700(sequence-specific DNA binding transcription factor activity);GO:0005515(protein binding);GO:0005634(nucleus);GO:0006139(nucleobase-containing compound metabolic process);GO:0006355("regulation of transcription, DNA-templated");GO:0006950(response to stress);GO:0009058(biosynthetic process);GO:0009628(response to abiotic stimulus)	NA
LOC_Os01g07120.2	Integrase-type DNA-binding superfamily protein	94.5	34.5	2.75242	0.98554	1.27063	up	0.0568046	1	no	GO:0003677(DNA binding);GO:0003700(sequence-specific DNA binding transcription factor activity);GO:0005515(protein binding);GO:0005634(nucleus);GO:0006139(nucleobase-containing compound metabolic process);GO:0006355("regulation of transcription, DNA-templated");GO:0006950(response to stress);GO:0009058(biosynthetic process);GO:0009628(response to abiotic stimulus)	NA
LOC_Os01g07130.1	NA	60	5	3.79764	0.310388	3.38847	up	0.000360244	0.0356458	yes	GO:0003674(molecular_function);GO:0008150(biological_process)	NA
LOC_Os01g07140.1	NA	8.5	1.5	0.351808	0.0608906	1.80351	up	0.341772	1	no	GO:0003674(molecular_function);GO:0005515(protein binding);GO:0005575(cellular_component);GO:0008150(biological_process)	NA
LOC_Os01g07140.2	NA	12.5	4.5	0.489475	0.172825	1.38847	up	0.346871	1	no	GO:0003674(molecular_function);GO:0005515(protein binding);GO:0005575(cellular_component);GO:0008150(biological_process)	NA
LOC_Os01g07150.1	NA	2.5	1	0.441406	0.173169	0.803507	up	1	1	no	GO:0003674(molecular_function);GO:0005623(cell);GO:0008150(biological_process)	NA
LOC_Os01g07170.1	DNA-binding HORMA family protein	405	499	26.4221	31.929	-0.497611	down	0.340639	1	no	GO:0003677(DNA binding);GO:0005634(nucleus);GO:0007049(cell cycle);GO:0007067(mitotic nuclear division);GO:0016043(cellular component organization)	NA
LOC_Os01g07200.1	Ca-2+ dependent nuclease	298	195	21.5166	13.8091	0.415345	up	0.431488	1	no	GO:0003676(nucleic acid binding);GO:0004518(nuclease activity);GO:0006464(cellular protein modification process);GO:0008152(metabolic process);GO:0009058(biosynthetic process);GO:0016788("hydrolase activity, acting on ester bonds")	NA
LOC_Os01g07212.1	Staphylococcal nuclease homologue	13	15	0.84506	0.95633	-0.402944	down	0.761632	1	no	GO:0003676(nucleic acid binding);GO:0004518(nuclease activity);GO:0005575(cellular_component);GO:0006464(cellular protein modification process);GO:0008152(metabolic process);GO:0009058(biosynthetic process);GO:0016787(hydrolase activity);GO:0016788("hydrolase activity, acting on ester bonds");GO:0017176(phosphatidylinositol N-acetylglucosaminyltransferase activity)	NA
LOC_Os01g07250.1	saposin B domain-containing protein	493	501	31.0045	30.9021	-0.219716	up	0.676567	1	no	GO:0003674(molecular_function);GO:0005773(vacuole);GO:0006629(lipid metabolic process)	NA
LOC_Os01g07260.1	E2F target gene 1	43	48	2.14866	2.35241	-0.355191	down	0.638178	1	no	GO:0003674(molecular_function);GO:0005634(nucleus);GO:0005654(nucleoplasm);GO:0006259(DNA metabolic process);GO:0006950(response to stress);GO:0007049(cell cycle);GO:0009058(biosynthetic process);GO:0009536(plastid);GO:0016043(cellular component organization)	NA
LOC_Os01g07280.1	receptor like protein 33	173	86	6.3429	3.09252	0.811871	up	0.153801	1	no	GO:0005515(protein binding);GO:0006950(response to stress);GO:0007165(signal transduction);GO:0008152(metabolic process);GO:0009536(plastid);GO:0009987(cellular process);GO:0016301(kinase activity)	NA
LOC_Os01g07300.1	NA	2.33333	4	0.193076	0.324626	-1.19649	down	0.674237	1	no	GO:0017148(negative regulation of translation);GO:0030598(rRNA N-glycosylase activity)	NA
LOC_Os01g07300.2	NA	2.33333	8	0.195164	0.656276	-2.19649	down	0.215417	1	no	GO:0017148(negative regulation of translation);GO:0030598(rRNA N-glycosylase activity)	NA
LOC_Os01g07310.1	nodulin MtN21 /EamA-like transporter family protein	240.45	218.817	14.9738	13.3648	-0.0643894	up	0.911173	1	no	GO:0005794(Golgi apparatus);GO:0016020(membrane);GO:0055085(transmembrane transport)	NA
LOC_Os01g07310.2	nodulin MtN21 /EamA-like transporter family protein	238.117	214.483	13.0162	11.499	-0.0431422	up	0.9438	1	no	GO:0005794(Golgi apparatus);GO:0016020(membrane);GO:0055085(transmembrane transport)	NA
LOC_Os01g07310.3	nodulin MtN21 /EamA-like transporter family protein	235.95	208.817	12.82	11.1277	-0.021209	up	0.977509	1	no	GO:0005794(Golgi apparatus);GO:0016020(membrane);GO:0055085(transmembrane transport)	NA
LOC_Os01g07310.4	nodulin MtN21 /EamA-like transporter family protein	163.283	134.483	12.463	10.0675	0.086146	up	0.888464	1	no	GO:0005794(Golgi apparatus);GO:0016020(membrane);GO:0055085(transmembrane transport)	NA
LOC_Os01g07330.1	NA	9	10	0.264412	0.288145	-0.348496	down	0.859476	1	no	GO:0003674(molecular_function);GO:0005575(cellular_component);GO:0008150(biological_process)	NA
LOC_Os01g07330.2	NA	9	10	0.258586	0.281796	-0.348496	down	0.859476	1	no	GO:0003674(molecular_function);GO:0005575(cellular_component);GO:0008150(biological_process)	NA
LOC_Os01g07330.3	NA	9	11	0.25722	0.308339	-0.486	down	0.755541	1	no	GO:0003674(molecular_function);GO:0005575(cellular_component);GO:0008150(biological_process)	NA
LOC_Os01g07330.4	NA	9	11	0.264197	0.316702	-0.486	down	0.755541	1	no	GO:0003674(molecular_function);GO:0005575(cellular_component);GO:0008150(biological_process)	NA
LOC_Os01g07340.1	Tetratricopeptide repeat (TPR)-like superfamily protein	8	8	0.458856	0.450038	-0.196493	up	0.988306	1	no	GO:0003674(molecular_function);GO:0005575(cellular_component);GO:0008150(biological_process)	NA
LOC_Os01g07360.1	Kinase interacting (KIP1-like) family protein	2	3.25	0.0973315	0.155124	-0.781455	down	0.906174	1	no	NA	NA
LOC_Os01g07360.2	Kinase interacting (KIP1-like) family protein	1	3.25	0.0533166	0.169949	-1.78146	down	0.620132	1	no	NA	NA
LOC_Os01g07360.3	Kinase interacting (KIP1-like) family protein	1	3.25	0.0555324	0.177012	-1.78146	down	0.620132	1	no	NA	NA
LOC_Os01g07360.4	Kinase interacting (KIP1-like) family protein	1	3.25	0.0588221	0.187498	-1.78146	down	0.620132	1	no	NA	NA
LOC_Os01g07370.1	Kinase interacting (KIP1-like) family protein	846.5	934.5	40.4142	43.7581	-0.339258	down	0.536483	1	no	NA	NA
LOC_Os01g07370.2	Kinase interacting (KIP1-like) family protein	800.5	894.5	37.8672	41.5007	-0.356768	down	0.513333	1	no	NA	NA
LOC_Os01g07376.1	thioredoxin H-type 9	173	96	19.1847	10.4412	0.653173	up	0.248022	1	no	GO:0005634(nucleus);GO:0005829(cytosol);GO:0005886(plasma membrane);GO:0006464(cellular protein modification process);GO:0006662(glycerol ether metabolic process);GO:0007154(cell communication);GO:0009055(electron carrier activity);GO:0009058(biosynthetic process);GO:0009536(plastid);GO:0015035(protein disulfide oxidoreductase activity);GO:0045454(cell redox homeostasis)	NA
LOC_Os01g07382.1	NA	74	88	5.30061	6.18229	-0.446471	down	0.475825	1	no	GO:0003674(molecular_function);GO:0005739(mitochondrion);GO:0005773(vacuole);GO:0008150(biological_process)	NA
LOC_Os01g07390.1	RING/U-box superfamily protein	105	79	5.72227	4.22259	0.213972	up	0.73629	1	no	GO:0005488(binding)	NA
LOC_Os01g07400.1	homolog of yeast autophagy 18 (ATG18) D	108	107	5.81259	5.6481	-0.183072	up	0.765966	1	no	GO:0005515(protein binding);GO:0005575(cellular_component);GO:0006950(response to stress);GO:0008150(biological_process);GO:0008289(lipid binding);GO:0009056(catabolic process);GO:0009987(cellular process);GO:0009991(response to extracellular stimulus);GO:0016020(membrane)	NA
LOC_Os01g07400.2	homolog of yeast autophagy 18 (ATG18) D	110	110	5.52207	5.41595	-0.196493	up	0.74671	1	no	GO:0005515(protein binding);GO:0005575(cellular_component);GO:0006950(response to stress);GO:0008150(biological_process);GO:0008289(lipid binding);GO:0009056(catabolic process);GO:0009987(cellular process);GO:0009991(response to extracellular stimulus);GO:0016020(membrane)	NA
LOC_Os01g07410.1	O-fucosyltransferase family protein	171	148	8.47426	7.1935	0.0119062	up	0.995962	1	no	GO:0008150(biological_process)	NA
LOC_Os01g07420.1	alpha/beta-Hydrolases superfamily protein	2	1	0.142505	0.0698833	0.803507	up	1	1	no	GO:0005575(cellular_component);GO:0008150(biological_process);GO:0008152(metabolic process);GO:0016787(hydrolase activity)	NA
LOC_Os01g07450.1	myb domain protein 61	1.02143	0.253968	0.14119	0.0344309	inf	up	1	1	no	GO:0003677(DNA binding);GO:0006139(nucleobase-containing compound metabolic process);GO:0009058(biosynthetic process)	NA
LOC_Os01g07480.1	Lateral organ boundaries (LOB) domain family protein	0	0.5	0	0.039877	0	down	1	1	no	GO:0007275(multicellular organismal development);GO:0009653(anatomical structure morphogenesis)	NA
LOC_Os01g07480.2	Lateral organ boundaries (LOB) domain family protein	0	0.5	0	0.0412083	0	down	1	1	no	GO:0007275(multicellular organismal development);GO:0009653(anatomical structure morphogenesis)	NA
LOC_Os01g07490.1	ARM repeat superfamily protein	1199	979	22.3281	17.8808	0.095958	up	0.865759	1	no	GO:0000003(reproduction);GO:0005488(binding);GO:0007275(multicellular organismal development);GO:0009058(biosynthetic process);GO:0009790(embryo development);GO:0009791(post-embryonic development)	NA
LOC_Os01g07500.1	tryptophan aminotransferase related 2	18	68	0.951728	3.52632	-2.11403	down	0.00486624	0.249542	yes	GO:0000003(reproduction);GO:0003824(catalytic activity);GO:0005623(cell);GO:0007275(multicellular organismal development);GO:0008150(biological_process);GO:0008152(metabolic process);GO:0009058(biosynthetic process);GO:0009606(tropism);GO:0009628(response to abiotic stimulus);GO:0009653(anatomical structure morphogenesis);GO:0009719(response to endogenous stimulus);GO:0009790(embryo development);…	NA
LOC_Os01g07520.1	Protein of unknown function (DUF1421)	486	391	23.3886	18.4552	0.117295	up	0.825552	1	no	GO:0003674(molecular_function);GO:0005829(cytosol);GO:0008150(biological_process)	NA
LOC_Os01g07530.1	Raffinose synthase family protein	41	45	1.51091	1.62645	-0.330794	down	0.670479	1	no	GO:0005975(carbohydrate metabolic process);GO:0006950(response to stress);GO:0008152(metabolic process);GO:0009058(biosynthetic process);GO:0009536(plastid);GO:0009628(response to abiotic stimulus);GO:0009719(response to endogenous stimulus);GO:0009987(cellular process);GO:0016740(transferase activity);GO:0016787(hydrolase activity)	NA
LOC_Os01g07540.1	D111/G-patch domain-containing protein	59	80	4.09079	5.44024	-0.635778	down	0.322688	1	no	GO:0003676(nucleic acid binding);GO:0005622(intracellular)	NA
LOC_Os01g07550.1	NA	1.75	2.58333	0.464233	0.672127	-0.781455	down	0.906174	1	no	NA	NA
LOC_Os01g07560.1	Leucine-rich receptor-like protein kinase family protein	1.5	0.5	0.0403251	0.0131834	inf	up	0.609364	1	no	GO:0000166(nucleotide binding);GO:0004672(protein kinase activity);GO:0005515(protein binding);GO:0005524(ATP binding);GO:0005623(cell);GO:0006464(cellular protein modification process);GO:0006468(protein phosphorylation);GO:0007165(signal transduction);GO:0016301(kinase activity)	NA
LOC_Os01g07590.1	Adenine nucleotide alpha hydrolases-like superfamily protein	291	476	22.8727	36.6947	-0.906435	down	0.0824121	1	no	GO:0003674(molecular_function);GO:0005886(plasma membrane);GO:0006950(response to stress);GO:0009628(response to abiotic stimulus)	NA
LOC_Os01g07600.1	NA	27	34	1.2596	1.55569	-0.529068	down	0.533629	1	no	NA	NA
LOC_Os01g07610.1	Pentatricopeptide repeat (PPR) superfamily protein	32	29	1.81048	1.60921	-0.0544739	up	0.992617	1	no	GO:0003674(molecular_function);GO:0005739(mitochondrion);GO:0008150(biological_process)	NA
LOC_Os01g07620.1	NA	2	4	0.215388	0.422498	-1.19649	down	0.674237	1	no	NA	NA
LOC_Os01g07630.1	NSP-interacting kinase 3	107	108	4.60656	4.56026	-0.209913	up	0.730283	1	no	GO:0004672(protein kinase activity);GO:0005515(protein binding);GO:0005524(ATP binding);GO:0005886(plasma membrane);GO:0006464(cellular protein modification process);GO:0006468(protein phosphorylation);GO:0008152(metabolic process);GO:0009987(cellular process);GO:0016301(kinase activity)	NA
LOC_Os01g07640.1	ankyrin repeat family protein	10.6667	17.6667	0.717961	1.16627	-0.906986	down	0.414349	1	no	GO:0005488(binding);GO:0005515(protein binding);GO:0005575(cellular_component);GO:0008150(biological_process)	NA
LOC_Os01g07660.1	NA	0	2	0	0.125106	-inf	down	0.490939	1	no	NA	NA
LOC_Os01g07700.1	NA	106.167	117.25	6.85603	7.42625	-0.338937	down	0.565116	1	no	GO:0003674(molecular_function);GO:0005575(cellular_component);GO:0008150(biological_process)	NA
LOC_Os01g07700.2	NA	110.167	122.25	7.12709	7.75682	-0.345871	down	0.553757	1	no	GO:0003674(molecular_function);GO:0005575(cellular_component);GO:0008150(biological_process)	NA
LOC_Os01g07700.3	NA	107.167	113.25	6.60155	6.84222	-0.275205	down	0.644396	1	no	GO:0003674(molecular_function);GO:0005575(cellular_component);GO:0008150(biological_process)	NA
LOC_Os01g07720.2	asparagine-linked glycosylation 3	112	146	5.71525	7.30707	-0.578963	down	0.306379	1	no	GO:0003824(catalytic activity);GO:0005783(endoplasmic reticulum);GO:0005975(carbohydrate metabolic process);GO:0006464(cellular protein modification process);GO:0008152(metabolic process);GO:0009058(biosynthetic process);GO:0016021(integral component of membrane);GO:0016740(transferase activity);GO:0016758("transferase activity, transferring hexosyl groups")	ko00510(N-Glycan biosynthesis);ko00513(Various types of N-glycan biosynthesis)
LOC_Os01g07720.4	asparagine-linked glycosylation 3	120	151	7.80055	9.62706	-0.528007	down	0.347687	1	no	GO:0003824(catalytic activity);GO:0005783(endoplasmic reticulum);GO:0005975(carbohydrate metabolic process);GO:0006464(cellular protein modification process);GO:0008152(metabolic process);GO:0009058(biosynthetic process);GO:0016021(integral component of membrane);GO:0016740(transferase activity);GO:0016758("transferase activity, transferring hexosyl groups")	ko00510(N-Glycan biosynthesis);ko00513(Various types of N-glycan biosynthesis)
LOC_Os01g07730.1	Glucose-6-phosphate/phosphate translocator-related	186	318	12.186	20.4337	-0.970217	down	0.0651532	1	no	GO:0005215(transporter activity);GO:0005739(mitochondrion);GO:0006810(transport);GO:0009536(plastid);GO:0009987(cellular process);GO:0016020(membrane);GO:0055085(transmembrane transport)	NA
LOC_Os01g07750.1	NA	160	92	16.0791	9.06782	0.601873	up	0.292619	1	no	GO:0003674(molecular_function);GO:0008150(biological_process)	NA
LOC_Os01g07760.1	phospholipase D alpha 1	1438.33	957.167	41.1838	26.8798	0.39098	up	0.492334	1	no	GO:0003824(catalytic activity);GO:0005515(protein binding);GO:0005575(cellular_component);GO:0005634(nucleus);GO:0005737(cytoplasm);GO:0005739(mitochondrion);GO:0005829(cytosol);GO:0005886(plasma membrane);GO:0006629(lipid metabolic process);GO:0007165(signal transduction);GO:0008150(biological_process);GO:0008152(metabolic process);GO:0008289(lipid binding);GO:0009536(plastid);GO:0009719(respons…	ko00564(Glycerophospholipid metabolism);ko00565(Ether lipid metabolism);ko04014(Ras signaling pathway);ko04024(cAMP signaling pathway);ko04144(Endocytosis);ko04666(Fc gamma R-mediated phagocytosis);ko04724(Glutamatergic synapse);ko04912(GnRH signaling pathway);ko05231(Choline metabolism in cancer)
LOC_Os01g07760.2	phospholipase D alpha 1	1406.33	941.167	46.5193	30.534	0.382837	up	0.500129	1	no	GO:0003824(catalytic activity);GO:0005515(protein binding);GO:0005575(cellular_component);GO:0005634(nucleus);GO:0005737(cytoplasm);GO:0005739(mitochondrion);GO:0005829(cytosol);GO:0005886(plasma membrane);GO:0006629(lipid metabolic process);GO:0007165(signal transduction);GO:0008150(biological_process);GO:0008152(metabolic process);GO:0008289(lipid binding);GO:0009536(plastid);GO:0009719(respons…	ko00564(Glycerophospholipid metabolism);ko00565(Ether lipid metabolism);ko04014(Ras signaling pathway);ko04024(cAMP signaling pathway);ko04144(Endocytosis);ko04666(Fc gamma R-mediated phagocytosis);ko04724(Glutamatergic synapse);ko04912(GnRH signaling pathway);ko05231(Choline metabolism in cancer)
LOC_Os01g07770.1	Peroxidase superfamily protein	10	11	1.12742	1.21633	-0.333996	down	0.855185	1	no	GO:0003824(catalytic activity);GO:0004601(peroxidase activity);GO:0005488(binding);GO:0006950(response to stress);GO:0006979(response to oxidative stress);GO:0008152(metabolic process);GO:0020037(heme binding);GO:0055114(oxidation-reduction process)	ko00360(Phenylalanine metabolism);ko00940(Phenylpropanoid biosynthesis)
LOC_Os01g07780.1	Embryo-specific protein 3, (ATS3)	111	52	12.0138	5.51994	0.897483	up	0.150621	1	no	GO:0003674(molecular_function);GO:0005575(cellular_component);GO:0008150(biological_process)	NA
LOC_Os01g07790.1	Pectin lyase-like superfamily protein	13	12.6667	1.02404	0.978603	-0.196493	up	0.932295	1	no	GO:0000003(reproduction);GO:0004650(polygalacturonase activity);GO:0005623(cell);GO:0005975(carbohydrate metabolic process);GO:0007275(multicellular organismal development);GO:0008152(metabolic process);GO:0009056(catabolic process);GO:0009838(abscission);GO:0009908(flower development);GO:0009987(cellular process);GO:0016043(cellular component organization);GO:0016787(hydrolase activity);GO:00301…	ko00040(Pentose and glucuronate interconversions);ko00500(Starch and sucrose metabolism)
LOC_Os01g07800.1	Putative thiol-disulphide oxidoreductase DCC	145.5	178.167	4.31212	5.17877	-0.482402	down	0.379061	1	no	GO:0003674(molecular_function);GO:0008150(biological_process);GO:0009536(plastid)	NA
LOC_Os01g07800.2	Putative thiol-disulphide oxidoreductase DCC	161.5	208.167	5.04315	6.37549	-0.557083	down	0.301116	1	no	GO:0003674(molecular_function);GO:0008150(biological_process);GO:0009536(plastid)	NA
LOC_Os01g07810.1	Alba DNA/RNA-binding protein	75.25	73.1667	9.40474	8.96863	-0.157499	up	0.821568	1	no	GO:0003676(nucleic acid binding);GO:0005634(nucleus);GO:0005829(cytosol);GO:0005886(plasma membrane);GO:0008150(biological_process)	NA
LOC_Os01g07810.2	Alba DNA/RNA-binding protein	35.25	28.6667	5.08016	4.05199	0.0748091	up	0.969761	1	no	GO:0003676(nucleic acid binding);GO:0005634(nucleus);GO:0005829(cytosol);GO:0005886(plasma membrane);GO:0008150(biological_process)	NA
LOC_Os01g07810.3	Alba DNA/RNA-binding protein	81.75	59.6667	5.62493	4.02656	0.254168	up	0.706552	1	no	GO:0003676(nucleic acid binding);GO:0005634(nucleus);GO:0005829(cytosol);GO:0005886(plasma membrane);GO:0008150(biological_process)	NA
LOC_Os01g07850.1	Lactoylglutathione lyase / glyoxalase I family protein	0.25	0.5	0.0265016	0.0519847	0	down	1	1	no	GO:0003824(catalytic activity);GO:0005975(carbohydrate metabolic process)	NA
LOC_Os01g07870.1	multidrug resistance-associated protein 3	908	777	17.9629	15.076	0.0282848	up	0.96096	1	no	GO:0005215(transporter activity);GO:0005524(ATP binding);GO:0005575(cellular_component);GO:0005576(extracellular region);GO:0005773(vacuole);GO:0006139(nucleobase-containing compound metabolic process);GO:0006810(transport);GO:0009056(catabolic process);GO:0009987(cellular process);GO:0016020(membrane);GO:0016021(integral component of membrane);GO:0016787(hydrolase activity);GO:0016887(ATPase act…	NA
LOC_Os01g07880.1	Basic-leucine zipper (bZIP) transcription factor family protein	27	35	3.88085	4.93405	-0.570888	down	0.496168	1	no	GO:0003677(DNA binding);GO:0003700(sequence-specific DNA binding transcription factor activity);GO:0005515(protein binding);GO:0005634(nucleus);GO:0006139(nucleobase-containing compound metabolic process);GO:0006355("regulation of transcription, DNA-templated");GO:0007165(signal transduction);GO:0008150(biological_process);GO:0009058(biosynthetic process);GO:0009628(response to abiotic stimulus);…	NA
LOC_Os01g07890.1	NA	70	60	10.3927	8.73684	0.0258995	up	0.995726	1	no	GO:0003674(molecular_function);GO:0005886(plasma membrane);GO:0008150(biological_process)	NA
LOC_Os01g07900.1	NA	5	6	0.755815	0.889547	-0.459527	down	0.880986	1	no	NA	NA
LOC_Os01g07910.1	FAD/NAD(P)-binding oxidoreductase	71	62	5.40782	4.63157	-0.00094213	up	1	1	no	GO:0003824(catalytic activity);GO:0005488(binding);GO:0005618(cell wall);GO:0005739(mitochondrion);GO:0006950(response to stress);GO:0008152(metabolic process);GO:0009628(response to abiotic stimulus);GO:0016491(oxidoreductase activity);GO:0055114(oxidation-reduction process)	ko00520(Amino sugar and nucleotide sugar metabolism)
LOC_Os01g07920.1	Oxoglutarate/iron-dependent oxygenase	10.5	16	0.955797	1.42846	-0.874565	down	0.455394	1	no	GO:0003824(catalytic activity);GO:0005488(binding);GO:0005773(vacuole);GO:0005794(Golgi apparatus);GO:0006464(cellular protein modification process);GO:0008152(metabolic process);GO:0016020(membrane)	NA
LOC_Os01g07920.2	Oxoglutarate/iron-dependent oxygenase	11.5	16	1.04595	1.42726	-0.61153	down	0.608422	1	no	GO:0003824(catalytic activity);GO:0005488(binding);GO:0005773(vacuole);GO:0005794(Golgi apparatus);GO:0006464(cellular protein modification process);GO:0008152(metabolic process);GO:0016020(membrane)	NA
LOC_Os01g07940.1	AGC (cAMP-dependent, cGMP-dependent and protein kinase C) kinase family protein	16	35	0.680976	1.46101	-1.32578	down	0.12877	1	no	GO:0000003(reproduction);GO:0000166(nucleotide binding);GO:0004672(protein kinase activity);GO:0005524(ATP binding);GO:0006464(cellular protein modification process);GO:0006468(protein phosphorylation);GO:0009790(embryo development);GO:0009791(post-embryonic development);GO:0016301(kinase activity)	NA
LOC_Os01g07950.1	glutaredoxin 4	99.8667	93.1444	10.5349	9.63697	-0.0917956	up	0.894787	1	no	GO:0005488(binding);GO:0005739(mitochondrion);GO:0009055(electron carrier activity);GO:0015035(protein disulfide oxidoreductase activity);GO:0019725(cellular homeostasis);GO:0045454(cell redox homeostasis)	NA
LOC_Os01g07960.1	alpha/beta-Hydrolases superfamily protein	257	233.667	19.1833	17.1064	-0.0612331	up	0.91502	1	no	GO:0006508(proteolysis);GO:0008150(biological_process);GO:0008152(metabolic process);GO:0008236(serine-type peptidase activity);GO:0016787(hydrolase activity)	NA
LOC_Os01g07960.2	alpha/beta-Hydrolases superfamily protein	256	227.667	15.2996	13.3448	-0.029383	up	0.964028	1	no	GO:0006508(proteolysis);GO:0008150(biological_process);GO:0008152(metabolic process);GO:0008236(serine-type peptidase activity);GO:0016787(hydrolase activity)	NA
LOC_Os01g07960.3	alpha/beta-Hydrolases superfamily protein	253	226.667	19.2701	16.9326	-0.0400479	up	0.94776	1	no	GO:0006508(proteolysis);GO:0008150(biological_process);GO:0008152(metabolic process);GO:0008236(serine-type peptidase activity);GO:0016787(hydrolase activity)	NA
LOC_Os01g07970.1	NA	32.3333	20	3.4478	2.09168	0.481579	up	0.606125	1	no	GO:0003674(molecular_function);GO:0008150(biological_process)	NA
LOC_Os01g07980.1	ankyrin repeat family protein	44.6667	14	5.71441	1.75666	1.48801	up	0.0826754	1	no	GO:0005488(binding);GO:0005515(protein binding);GO:0005575(cellular_component);GO:0008150(biological_process)	NA
LOC_Os01g08000.2	ankyrin repeat family protein	68.5	25.3333	5.60812	2.03419	1.24711	up	0.0875824	1	no	GO:0005488(binding);GO:0005515(protein binding);GO:0005575(cellular_component);GO:0008150(biological_process)	NA
LOC_Os01g08010.1	NA	22.25	14.3333	1.23687	0.78147	0.455584	up	0.687253	1	no	NA	NA
LOC_Os01g08010.2	NA	22.75	13.3333	1.26401	0.726575	0.626629	up	0.559826	1	no	NA	NA
LOC_Os01g08020.1	HCO3- transporter family	3441.5	6545	153.285	285.913	-1.12364	down	0.15219	1	no	GO:0005215(transporter activity);GO:0005452(inorganic anion exchanger activity);GO:0005886(plasma membrane);GO:0006810(transport);GO:0006820(anion transport);GO:0007154(cell communication);GO:0009987(cellular process);GO:0009991(response to extracellular stimulus);GO:0016020(membrane);GO:0016021(integral component of membrane)	NA
LOC_Os01g08090.1	UDP-Glycosyltransferase superfamily protein	39.5	23.5	2.33235	1.36093	0.540473	up	0.522493	1	no	GO:0005575(cellular_component);GO:0008152(metabolic process);GO:0009058(biosynthetic process);GO:0009987(cellular process);GO:0016740(transferase activity);GO:0016758("transferase activity, transferring hexosyl groups");GO:0019748(secondary metabolic process)	NA
LOC_Os01g08100.1	UDP-glucosyl transferase 73D1	29	15.5	2.08416	1.09254	0.661488	up	0.49293	1	no	GO:0005575(cellular_component);GO:0008152(metabolic process);GO:0009058(biosynthetic process);GO:0009987(cellular process);GO:0016740(transferase activity);GO:0016758("transferase activity, transferring hexosyl groups");GO:0019748(secondary metabolic process)	NA
LOC_Os01g08110.1	UDP-Glycosyltransferase superfamily protein	93.5	47	5.00482	2.46745	0.803507	up	0.213631	1	no	GO:0005575(cellular_component);GO:0008152(metabolic process);GO:0009058(biosynthetic process);GO:0009987(cellular process);GO:0016740(transferase activity);GO:0016758("transferase activity, transferring hexosyl groups");GO:0019748(secondary metabolic process)	NA
LOC_Os01g08120.1	Tetratricopeptide repeat (TPR)-like superfamily protein	3	5	0.162511	0.265647	-0.933459	down	0.703624	1	no	GO:0006139(nucleobase-containing compound metabolic process);GO:0009536(plastid)	NA
LOC_Os01g08130.1	Phototropic-responsive NPH3 family protein	5.21667	4.66667	0.55138	0.483769	-0.196493	up	1	1	no	GO:0004871(signal transducer activity);GO:0005575(cellular_component);GO:0007165(signal transduction);GO:0009416(response to light stimulus);GO:0009628(response to abiotic stimulus)	NA
LOC_Os01g08140.1	Phototropic-responsive NPH3 family protein	0	0.5	0	0.0893541	0	down	1	1	no	GO:0004871(signal transducer activity);GO:0005575(cellular_component);GO:0007165(signal transduction);GO:0009416(response to light stimulus);GO:0009628(response to abiotic stimulus)	NA
LOC_Os01g08160.1	Homeodomain-like superfamily protein	10	9	0.51935	0.458433	-0.0444898	up	1	1	no	GO:0003677(DNA binding);GO:0003700(sequence-specific DNA binding transcription factor activity);GO:0006139(nucleobase-containing compound metabolic process);GO:0009058(biosynthetic process)	NA
LOC_Os01g08170.1	Protein of unknown function (DUF2921)	0.325056	0.142965	0.00976184	0.00421092	0	up	1	1	no	GO:0003674(molecular_function);GO:0008150(biological_process);GO:0016020(membrane)	NA
LOC_Os01g08190.1	LisH dimerisation motif;WD40/YVTN repeat-like-containing domain	1.5	0.5	0.0515885	0.0168657	inf	up	0.609364	1	no	GO:0000003(reproduction);GO:0003697(single-stranded DNA binding);GO:0005515(protein binding);GO:0005634(nucleus);GO:0006139(nucleobase-containing compound metabolic process);GO:0009058(biosynthetic process);GO:0009791(post-embryonic development);GO:0009908(flower development);GO:0030528(transcription regulator activity)	NA
LOC_Os01g08190.2	LisH dimerisation motif;WD40/YVTN repeat-like-containing domain	1.5	0.5	0.0442368	0.0144622	inf	up	0.609364	1	no	GO:0000003(reproduction);GO:0003697(single-stranded DNA binding);GO:0005515(protein binding);GO:0005634(nucleus);GO:0006139(nucleobase-containing compound metabolic process);GO:0009058(biosynthetic process);GO:0009791(post-embryonic development);GO:0009908(flower development);GO:0030528(transcription regulator activity)	NA
LOC_Os01g08190.3	LisH dimerisation motif;WD40/YVTN repeat-like-containing domain	1.5	0.5	0.0463457	0.0151517	inf	up	0.609364	1	no	GO:0000003(reproduction);GO:0003697(single-stranded DNA binding);GO:0005515(protein binding);GO:0005634(nucleus);GO:0006139(nucleobase-containing compound metabolic process);GO:0009058(biosynthetic process);GO:0009791(post-embryonic development);GO:0009908(flower development);GO:0030528(transcription regulator activity)	NA
LOC_Os01g08190.5	LisH dimerisation motif;WD40/YVTN repeat-like-containing domain	1.5	0.5	0.0820359	0.0268198	inf	up	0.609364	1	no	GO:0000003(reproduction);GO:0003697(single-stranded DNA binding);GO:0005515(protein binding);GO:0005634(nucleus);GO:0006139(nucleobase-containing compound metabolic process);GO:0009058(biosynthetic process);GO:0009791(post-embryonic development);GO:0009908(flower development);GO:0030528(transcription regulator activity)	NA
LOC_Os01g08200.1	ubiquitin-specific protease 14	909	663	33.4183	23.906	0.258778	up	0.632932	1	no	GO:0000003(reproduction);GO:0004221(ubiquitin thiolesterase activity);GO:0005515(protein binding);GO:0005829(cytosol);GO:0006464(cellular protein modification process);GO:0006511(ubiquitin-dependent protein catabolic process);GO:0007275(multicellular organismal development);GO:0008152(metabolic process);GO:0008270(zinc ion binding);GO:0009653(anatomical structure morphogenesis);GO:0009790(embryo …	NA
LOC_Os01g08220.1	gibberellin 3-oxidase 1	2	0	0.18329	0	inf	up	0.609364	1	no	GO:0003824(catalytic activity);GO:0005488(binding);GO:0005575(cellular_component);GO:0008152(metabolic process);GO:0016491(oxidoreductase activity);GO:0016706("oxidoreductase activity, acting on paired donors, with incorporation or reduction of molecular oxygen, 2-oxoglutarate as one donor, and incorporation of one atom each of oxygen into both donors");GO:0055114(oxidation-reduction process)	NA
LOC_Os01g08260.1	pleiotropic drug resistance 4	8.5	1.5	0.422202	0.0730743	1.80351	up	0.341772	1	no	GO:0005215(transporter activity);GO:0005524(ATP binding);GO:0006139(nucleobase-containing compound metabolic process);GO:0006810(transport);GO:0009056(catabolic process);GO:0009987(cellular process);GO:0016020(membrane);GO:0016787(hydrolase activity);GO:0016887(ATPase activity)	NA
LOC_Os01g08260.2	pleiotropic drug resistance 4	4.5	1.5	0.320005	0.104618	0.803507	up	0.864501	1	no	GO:0005215(transporter activity);GO:0005524(ATP binding);GO:0006139(nucleobase-containing compound metabolic process);GO:0006810(transport);GO:0009056(catabolic process);GO:0009987(cellular process);GO:0016020(membrane);GO:0016787(hydrolase activity);GO:0016887(ATPase activity)	NA
LOC_Os01g08270.1	Pyridoxal phosphate (PLP)-dependent transferases superfamily protein	191	143	10.996	8.07438	0.221065	up	0.692517	1	no	GO:0003824(catalytic activity);GO:0005488(binding);GO:0005829(cytosol);GO:0006520(cellular amino acid metabolic process);GO:0008152(metabolic process);GO:0009056(catabolic process);GO:0009058(biosynthetic process);GO:0009987(cellular process);GO:0016740(transferase activity);GO:0016769("transferase activity, transferring nitrogenous groups");GO:0030170(pyridoxal phosphate binding)	NA
LOC_Os01g08270.4	Pyridoxal phosphate (PLP)-dependent transferases superfamily protein	236	160	8.51998	5.66525	0.364222	up	0.499553	1	no	GO:0003824(catalytic activity);GO:0005488(binding);GO:0005829(cytosol);GO:0006520(cellular amino acid metabolic process);GO:0008152(metabolic process);GO:0009056(catabolic process);GO:0009058(biosynthetic process);GO:0009987(cellular process);GO:0016740(transferase activity);GO:0016769("transferase activity, transferring nitrogenous groups");GO:0030170(pyridoxal phosphate binding)	NA
LOC_Os01g08280.1	Domain of unknown function (DUF1767)	114.5	126	7.4341	8.02354	-0.340883	down	0.557099	1	no	GO:0005739(mitochondrion)	NA
LOC_Os01g08280.2	Domain of unknown function (DUF1767)	154.5	161	7.86915	8.04263	-0.260623	down	0.641041	1	no	GO:0005739(mitochondrion)	NA
LOC_Os01g08290.1	Protein of unknown function DUF92, transmembrane	54	64	3.42188	3.97762	-0.441605	down	0.517177	1	no	GO:0016021(integral component of membrane)	NA
LOC_Os01g08300.1	cadmium tolerance 1	29.3333	14	19.5977	9.17369	0.854133	up	0.377135	1	no	NA	NA
LOC_Os01g08310.1	Protein phosphatase 2A regulatory B subunit family protein	114	72	13.6337	8.44529	0.466472	up	0.444414	1	no	GO:0000159(protein phosphatase type 2A complex);GO:0003723(RNA binding);GO:0005622(intracellular);GO:0006950(response to stress);GO:0007165(signal transduction);GO:0007275(multicellular organismal development);GO:0008152(metabolic process);GO:0008601(protein phosphatase type 2A regulator activity);GO:0009653(anatomical structure morphogenesis);GO:0009987(cellular process);GO:0016043(cellular comp…	ko03015(mRNA surveillance pathway);ko04113(Meiosis - yeast);ko04114(Oocyte meiosis);ko04151(PI3K-Akt signaling pathway);ko04152(AMPK signaling pathway);ko04261(Adrenergic signaling in cardiomyocytes);ko04728(Dopaminergic synapse)
LOC_Os01g08320.1	AUX/IAA transcriptional regulator family protein	251.192	185.493	20.02	14.4997	0.243669	up	0.650915	1	no	GO:0003700(sequence-specific DNA binding transcription factor activity);GO:0005634(nucleus);GO:0006139(nucleobase-containing compound metabolic process);GO:0006355("regulation of transcription, DNA-templated");GO:0009058(biosynthetic process);GO:0009719(response to endogenous stimulus)	NA
LOC_Os01g08330.1	Eukaryotic aspartyl protease family protein	14.0667	7.58333	1.11536	0.589737	0.610862	up	0.66331	1	no	GO:0004190(aspartic-type endopeptidase activity);GO:0005623(cell);GO:0006508(proteolysis);GO:0016787(hydrolase activity);GO:0019538(protein metabolic process)	NA
LOC_Os01g08340.1	RING/U-box superfamily protein	64	30	3.21284	1.47708	0.896616	up	0.215602	1	no	GO:0005488(binding);GO:0005886(plasma membrane)	NA
LOC_Os01g08350.1	ATPase, F1 complex, alpha subunit protein	4.33333	8.5	1.33621	2.57065	-1.19649	down	0.473033	1	no	GO:0005488(binding);GO:0005618(cell wall);GO:0005739(mitochondrion);GO:0006950(response to stress);GO:0015992(proton transport);GO:0016020(membrane);GO:0016469(proton-transporting two-sector ATPase complex);GO:0046034(ATP metabolic process);GO:0046933("proton-transporting ATP synthase activity, rotational mechanism");GO:0046961("proton-transporting ATPase activity, rotational mechanism")	NA
LOC_Os01g08370.1	LRR and NB-ARC domains-containing disease resistance protein	125	64	7.89328	3.96369	0.769291	up	0.202793	1	no	GO:0000166(nucleotide binding);GO:0004871(signal transducer activity);GO:0004872(receptor activity);GO:0005623(cell);GO:0006950(response to stress);GO:0007165(signal transduction);GO:0008152(metabolic process);GO:0016020(membrane);GO:0016787(hydrolase activity)	NA
LOC_Os01g08380.1	HXXXD-type acyl-transferase family protein	3.83333	0.833333	0.237352	0.0506067	1.80351	up	0.575414	1	no	GO:0005575(cellular_component);GO:0008150(biological_process);GO:0008152(metabolic process);GO:0016740(transferase activity);GO:0016747("transferase activity, transferring acyl groups other than amino-acyl groups")	NA
LOC_Os01g08400.1	syntaxin of plants 32	196	174	12.5154	10.8971	-0.0247266	up	0.974545	1	no	GO:0005515(protein binding);GO:0006810(transport);GO:0009987(cellular process);GO:0016020(membrane);GO:0016043(cellular component organization)	ko04130(SNARE interactions in vesicular transport)
LOC_Os01g08410.1	NA	332	324	20.8793	19.9846	-0.161304	up	0.760365	1	no	GO:0003674(molecular_function);GO:0005829(cytosol);GO:0008150(biological_process)	NA
LOC_Os01g08420.1	embryo defective 2410	448	351	14.2991	10.9878	0.155535	up	0.768399	1	no	GO:0000003(reproduction);GO:0003674(molecular_function);GO:0009790(embryo development);GO:0009791(post-embryonic development)	NA
LOC_Os01g08430.1	Enhancer of polycomb-like transcription factor protein	785	717	16.3736	14.6678	-0.0657734	up	0.905029	1	no	GO:0003676(nucleic acid binding);GO:0008150(biological_process)	NA
LOC_Os01g08440.1	indole-3-acetate beta-D-glucosyltransferase	1151	766.167	68.5612	44.7609	0.390979	up	0.479252	1	no	GO:0008152(metabolic process);GO:0009536(plastid);GO:0016740(transferase activity);GO:0016758("transferase activity, transferring hexosyl groups")	NA
LOC_Os01g08450.1	RAS 5	435	363	62.0306	50.7687	0.0645529	up	0.906017	1	no	GO:0000166(nucleotide binding);GO:0003924(GTPase activity);GO:0005525(GTP binding);GO:0005622(intracellular);GO:0005634(nucleus);GO:0005737(cytoplasm);GO:0005773(vacuole);GO:0005794(Golgi apparatus);GO:0005886(plasma membrane);GO:0006810(transport);GO:0007264(small GTPase mediated signal transduction);GO:0008150(biological_process);GO:0009987(cellular process);GO:0016020(membrane)	NA
LOC_Os01g08460.1	Serinc-domain containing serine and sphingolipid biosynthesis protein	521.5	1296.5	41.4415	101.048	-1.50844	down	0.00723691	0.329289	yes	GO:0000003(reproduction);GO:0009790(embryo development);GO:0009791(post-embryonic development);GO:0016020(membrane)	NA
LOC_Os01g08464.1	NA	0	2	0	0.232791	-inf	down	0.490939	1	no	NA	NA
LOC_Os01g08510.1	MAR binding filament-like protein 1	353	195	14.0619	7.61861	0.659701	up	0.207976	1	no	GO:0003677(DNA binding);GO:0009536(plastid);GO:0009579(thylakoid);GO:0016020(membrane)	NA
LOC_Os01g08520.1	Protein of unknown function (DUF581)	6	10	0.394051	0.64413	-0.933459	down	0.528666	1	no	GO:0003674(molecular_function)	NA
LOC_Os01g08540.1	MUTS homolog 7	115	108	3.06646	2.82446	-0.10589	up	0.869694	1	no	GO:0000166(nucleotide binding);GO:0003677(DNA binding);GO:0005524(ATP binding);GO:0005634(nucleus);GO:0006139(nucleobase-containing compound metabolic process);GO:0006259(DNA metabolic process);GO:0006298(mismatch repair);GO:0006950(response to stress);GO:0007049(cell cycle);GO:0009056(catabolic process);GO:0009628(response to abiotic stimulus);GO:0016043(cellular component organization);GO:00167…	NA
LOC_Os01g08550.1	DDT domain superfamily	46	39	2.52983	2.10364	0.0416668	up	0.99183	1	no	GO:0003824(catalytic activity);GO:0008150(biological_process);GO:0008152(metabolic process)	NA
LOC_Os01g08560.1	Heat shock protein 70 (Hsp 70) family protein	1311	1153	44.5085	38.3921	-0.0112178	up	0.985892	1	no	GO:0000166(nucleotide binding);GO:0000902(cell morphogenesis);GO:0005524(ATP binding);GO:0005575(cellular_component);GO:0005618(cell wall);GO:0005634(nucleus);GO:0005829(cytosol);GO:0005886(plasma membrane)	NA
LOC_Os01g08560.2	Heat shock protein 70 (Hsp 70) family protein	1289	1134	43.8165	37.8069	-0.0116613	up	0.985261	1	no	GO:0000166(nucleotide binding);GO:0000902(cell morphogenesis);GO:0005524(ATP binding);GO:0005575(cellular_component);GO:0005618(cell wall);GO:0005634(nucleus);GO:0005829(cytosol);GO:0005886(plasma membrane)	NA
LOC_Os01g08580.1	FRIGIDA-like protein	107	116	5.96646	6.344	-0.313007	down	0.596416	1	no	GO:0003674(molecular_function);GO:0005575(cellular_component);GO:0008150(biological_process)	NA
LOC_Os01g08590.1	NA	0.5	1	0.222701	0.436842	-inf	down	0.932996	1	no	NA	NA
LOC_Os01g08600.1	NA	10.5	6	1.3927	0.780534	0.540473	up	0.769202	1	no	NA	NA
LOC_Os01g08630.1	NA	9	8	0.654633	0.570713	-0.0265679	up	1	1	no	NA	NA
LOC_Os01g08650.1	NA	87	40	5.36538	2.41943	0.924522	up	0.16369	1	no	NA	NA
LOC_Os01g08650.2	NA	82	35	5.14497	2.15382	1.03178	up	0.12889	1	no	NA	NA
LOC_Os01g08660.1	Aquaporin-like superfamily protein	767	711	69.8775	63.5308	-0.0871159	up	0.873391	1	no	GO:0005215(transporter activity);GO:0005783(endoplasmic reticulum);GO:0006810(transport);GO:0009987(cellular process);GO:0016020(membrane)	NA
LOC_Os01g08670.1	NA	8	4	1.07294	0.526159	0.803507	up	0.682123	1	no	GO:0003674(molecular_function);GO:0005886(plasma membrane);GO:0008150(biological_process)	NA
LOC_Os01g08680.1	TSL-kinase interacting protein 1	46.3333	40	2.45462	2.07837	0.00514092	up	1	1	no	GO:0003677(DNA binding);GO:0003700(sequence-specific DNA binding transcription factor activity);GO:0005515(protein binding);GO:0006139(nucleobase-containing compound metabolic process);GO:0009058(biosynthetic process)	NA
LOC_Os01g08680.2	TSL-kinase interacting protein 1	39.3333	36	2.24179	2.01237	-0.0810157	up	0.953323	1	no	GO:0003677(DNA binding);GO:0003700(sequence-specific DNA binding transcription factor activity);GO:0005515(protein binding);GO:0006139(nucleobase-containing compound metabolic process);GO:0009058(biosynthetic process)	NA
LOC_Os01g08690.1	Uncharacterised conserved protein UCP009193	30	45	2.43219	3.57818	-0.781455	down	0.308921	1	no	GO:0003674(molecular_function);GO:0005515(protein binding);GO:0008150(biological_process)	NA
LOC_Os01g08700.1	gigantea protein (GI)	1129.76	1163.26	27.2271	27.4958	-0.238021	down	0.674874	1	no	GO:0000003(reproduction);GO:0005515(protein binding);GO:0005634(nucleus);GO:0005654(nucleoplasm);GO:0006139(nucleobase-containing compound metabolic process);GO:0006950(response to stress);GO:0008150(biological_process);GO:0009058(biosynthetic process);GO:0009628(response to abiotic stimulus);GO:0009791(post-embryonic development);GO:0009908(flower development)	ko04712(Circadian rhythm - plant)
LOC_Os01g08700.2	gigantea protein (GI)	1118.68	1154.93	26.8941	27.2321	-0.242176	down	0.669146	1	no	GO:0000003(reproduction);GO:0005515(protein binding);GO:0005634(nucleus);GO:0005654(nucleoplasm);GO:0006139(nucleobase-containing compound metabolic process);GO:0006950(response to stress);GO:0008150(biological_process);GO:0009058(biosynthetic process);GO:0009628(response to abiotic stimulus);GO:0009791(post-embryonic development);GO:0009908(flower development)	ko04712(Circadian rhythm - plant)
LOC_Os01g08700.3	gigantea protein (GI)	1093.66	1129.21	27.1552	27.4992	-0.241926	down	0.668476	1	no	GO:0000003(reproduction);GO:0005515(protein binding);GO:0005634(nucleus);GO:0005654(nucleoplasm);GO:0006139(nucleobase-containing compound metabolic process);GO:0006950(response to stress);GO:0008150(biological_process);GO:0009058(biosynthetic process);GO:0009628(response to abiotic stimulus);GO:0009791(post-embryonic development);GO:0009908(flower development)	ko04712(Circadian rhythm - plant)
LOC_Os01g08700.4	gigantea protein (GI)	1082.58	1120.88	26.8062	27.2213	-0.246246	down	0.662523	1	no	GO:0000003(reproduction);GO:0005515(protein binding);GO:0005634(nucleus);GO:0005654(nucleoplasm);GO:0006139(nucleobase-containing compound metabolic process);GO:0006950(response to stress);GO:0008150(biological_process);GO:0009058(biosynthetic process);GO:0009628(response to abiotic stimulus);GO:0009791(post-embryonic development);GO:0009908(flower development)	ko04712(Circadian rhythm - plant)
LOC_Os01g08700.5	gigantea protein (GI)	1095.58	1129.85	27.2466	27.5589	-0.240568	down	0.67029	1	no	GO:0000003(reproduction);GO:0005515(protein binding);GO:0005634(nucleus);GO:0005654(nucleoplasm);GO:0006139(nucleobase-containing compound metabolic process);GO:0006950(response to stress);GO:0008150(biological_process);GO:0009058(biosynthetic process);GO:0009628(response to abiotic stimulus);GO:0009791(post-embryonic development);GO:0009908(flower development)	ko04712(Circadian rhythm - plant)
LOC_Os01g08700.6	gigantea protein (GI)	1118.33	1156.43	27.2919	27.6794	-0.244714	down	0.665878	1	no	GO:0000003(reproduction);GO:0005515(protein binding);GO:0005634(nucleus);GO:0005654(nucleoplasm);GO:0006139(nucleobase-containing compound metabolic process);GO:0006950(response to stress);GO:0008150(biological_process);GO:0009058(biosynthetic process);GO:0009628(response to abiotic stimulus);GO:0009791(post-embryonic development);GO:0009908(flower development)	ko04712(Circadian rhythm - plant)
LOC_Os01g08700.8	gigantea protein (GI)	1256.43	1271.43	28.9888	28.7712	-0.213621	up	0.71069	1	no	GO:0000003(reproduction);GO:0005515(protein binding);GO:0005634(nucleus);GO:0005654(nucleoplasm);GO:0006139(nucleobase-containing compound metabolic process);GO:0006950(response to stress);GO:0008150(biological_process);GO:0009058(biosynthetic process);GO:0009628(response to abiotic stimulus);GO:0009791(post-embryonic development);GO:0009908(flower development)	ko04712(Circadian rhythm - plant)
LOC_Os01g08710.1	WRKY DNA-binding protein 13	4	1	0.296935	0.072807	1.80351	up	0.575414	1	no	GO:0003700(sequence-specific DNA binding transcription factor activity);GO:0006139(nucleobase-containing compound metabolic process);GO:0006355("regulation of transcription, DNA-templated");GO:0009058(biosynthetic process);GO:0009536(plastid);GO:0043565(sequence-specific DNA binding)	NA
LOC_Os01g08710.2	WRKY DNA-binding protein 13	8	2	0.697712	0.171076	1.80351	up	0.341772	1	no	GO:0003700(sequence-specific DNA binding transcription factor activity);GO:0006139(nucleobase-containing compound metabolic process);GO:0006355("regulation of transcription, DNA-templated");GO:0009058(biosynthetic process);GO:0009536(plastid);GO:0043565(sequence-specific DNA binding)	NA
LOC_Os01g08740.1	NA	11	6	4.96066	2.65382	0.677976	up	0.673392	1	no	NA	NA
LOC_Os01g08750.1	NA	582	396.333	6.25846	4.18001	0.359026	up	0.493368	1	no	GO:0005575(cellular_component);GO:0008150(biological_process)	NA
LOC_Os01g08750.2	NA	583	396.333	6.70061	4.46765	0.361503	up	0.490389	1	no	GO:0005575(cellular_component);GO:0008150(biological_process)	NA
LOC_Os01g08750.3	NA	199	136.333	7.95946	5.34817	0.352669	up	0.522255	1	no	GO:0005575(cellular_component);GO:0008150(biological_process)	NA
LOC_Os01g08760.1	choline kinase 1	78	50	8.01723	5.04049	0.445053	up	0.507613	1	no	GO:0006629(lipid metabolic process);GO:0006950(response to stress);GO:0008152(metabolic process);GO:0009058(biosynthetic process);GO:0009987(cellular process);GO:0016301(kinase activity);GO:0016773("phosphotransferase activity, alcohol group as acceptor")	NA
LOC_Os01g08770.1	Transducin/WD40 repeat-like superfamily protein	115	116	5.68345	5.6227	-0.208984	up	0.727205	1	no	GO:0000166(nucleotide binding);GO:0005515(protein binding);GO:0005622(intracellular);GO:0008150(biological_process)	NA
LOC_Os01g08780.1	DNAse I-like superfamily protein	41	21	1.89638	0.952652	0.768742	up	0.35954	1	no	GO:0005739(mitochondrion);GO:0008150(biological_process);GO:0008152(metabolic process);GO:0009987(cellular process);GO:0016787(hydrolase activity)	NA
LOC_Os01g08810.1	cytochrome P450, family 96, subfamily A, polypeptide 10	4	7	0.241861	0.415122	-1.00385	down	0.584767	1	no	GO:0003674(molecular_function);GO:0003824(catalytic activity);GO:0005488(binding);GO:0005506(iron ion binding);GO:0005623(cell);GO:0008152(metabolic process);GO:0009055(electron carrier activity);GO:0016705("oxidoreductase activity, acting on paired donors, with incorporation or reduction of molecular oxygen");GO:0020037(heme binding);GO:0055114(oxidation-reduction process)	NA
LOC_Os01g08814.1	NA	35.5	43	3.42142	4.06462	-0.452833	down	0.560987	1	no	GO:0003674(molecular_function);GO:0003735(structural constituent of ribosome);GO:0005575(cellular_component);GO:0005840(ribosome);GO:0006412(translation);GO:0008150(biological_process)	NA
LOC_Os01g08814.2	NA	34	42	3.29151	3.98785	-0.501348	down	0.522405	1	no	GO:0003674(molecular_function);GO:0003735(structural constituent of ribosome);GO:0005575(cellular_component);GO:0005840(ribosome);GO:0006412(translation);GO:0008150(biological_process)	NA
LOC_Os01g08814.3	NA	35.5	43	3.42142	4.06462	-0.452833	down	0.560987	1	no	GO:0003674(molecular_function);GO:0003735(structural constituent of ribosome);GO:0005575(cellular_component);GO:0005840(ribosome);GO:0006412(translation);GO:0008150(biological_process)	NA
LOC_Os01g08830.1	F-box family protein with a domain of unknown function (DUF295)	395	279.5	23.9238	16.6031	0.299933	up	0.56611	1	no	GO:0003674(molecular_function);GO:0005515(protein binding);GO:0005575(cellular_component);GO:0008150(biological_process)	NA
LOC_Os01g08830.2	F-box family protein with a domain of unknown function (DUF295)	381	268.5	22.9347	15.8521	0.311065	up	0.551911	1	no	GO:0003674(molecular_function);GO:0005515(protein binding);GO:0005575(cellular_component);GO:0008150(biological_process)	NA
LOC_Os01g08840.1	NA	0	1	0	0.226822	-inf	down	0.932996	1	no	NA	NA
LOC_Os01g08850.1	Pre-mRNA cleavage complex II protein family	89	69	5.37539	4.08735	0.170716	up	0.801634	1	no	GO:0003674(molecular_function);GO:0008150(biological_process);GO:0009536(plastid)	NA
LOC_Os01g08860.1	17.6 kDa class II heat shock protein	69	35.5	8.83793	4.45967	0.742107	up	0.289748	1	no	GO:0006950(response to stress);GO:0009628(response to abiotic stimulus)	NA
LOC_Os01g08860.2	17.6 kDa class II heat shock protein	49	26.5	7.10911	3.77084	0.717777	up	0.359861	1	no	GO:0006950(response to stress);GO:0009628(response to abiotic stimulus)	NA
LOC_Os01g08870.1	NA	19	10	7.14035	3.68586	0.729506	up	0.533096	1	no	NA	NA
LOC_Os01g08880.1	peroxisome 1	40.5	33	6.5522	5.23623	0.081041	up	0.95565	1	no	GO:0000166(nucleotide binding);GO:0005488(binding);GO:0005777(peroxisome);GO:0006139(nucleobase-containing compound metabolic process);GO:0006629(lipid metabolic process);GO:0006810(transport);GO:0006950(response to stress);GO:0008152(metabolic process);GO:0009056(catabolic process);GO:0009987(cellular process);GO:0016043(cellular component organization);GO:0016787(hydrolase activity)	NA
LOC_Os01g08890.1	NA	1955.5	2095	76.38	80.2562	-0.295537	down	0.637795	1	no	NA	NA
LOC_Os01g08950.1	NA	22.5	14.5	1.88632	1.19226	0.455584	up	0.687253	1	no	GO:0003674(molecular_function);GO:0005783(endoplasmic reticulum);GO:0008150(biological_process)	NA
LOC_Os01g08960.1	Thioredoxin superfamily protein	111.5	81.5	10.833	7.76611	0.25331	up	0.682647	1	no	GO:0003674(molecular_function);GO:0005515(protein binding);GO:0008150(biological_process)	NA
LOC_Os01g08970.1	high mobility group	691.5	570.5	29.5005	23.8708	0.0833172	up	0.877952	1	no	GO:0000003(reproduction);GO:0003677(DNA binding);GO:0003700(sequence-specific DNA binding transcription factor activity);GO:0005515(protein binding);GO:0005634(nucleus);GO:0005654(nucleoplasm);GO:0006139(nucleobase-containing compound metabolic process);GO:0009058(biosynthetic process);GO:0009791(post-embryonic development)	NA
LOC_Os01g08970.2	high mobility group	675.5	555.5	28.2065	22.7499	0.0854454	up	0.874631	1	no	GO:0000003(reproduction);GO:0003677(DNA binding);GO:0003700(sequence-specific DNA binding transcription factor activity);GO:0005515(protein binding);GO:0005634(nucleus);GO:0005654(nucleoplasm);GO:0006139(nucleobase-containing compound metabolic process);GO:0009058(biosynthetic process);GO:0009791(post-embryonic development)	NA
LOC_Os01g08990.1	Protein of unknown function (DUF1664)	1	0	0.125706	0	inf	up	1	1	no	GO:0003677(DNA binding);GO:0006139(nucleobase-containing compound metabolic process);GO:0009058(biosynthetic process)	NA
LOC_Os01g09000.1	glutamine-tRNA ligase, putative / glutaminyl-tRNA synthetase, putative / GlnRS, putative	1229.5	1134	46.5612	42.1194	-0.0792553	up	0.890394	1	no	GO:0000166(nucleotide binding);GO:0003824(catalytic activity);GO:0004812(aminoacyl-tRNA ligase activity);GO:0004819(glutamine-tRNA ligase activity);GO:0005524(ATP binding);GO:0005737(cytoplasm);GO:0005829(cytosol);GO:0006139(nucleobase-containing compound metabolic process);GO:0006412(translation);GO:0006418(tRNA aminoacylation for protein translation);GO:0006425(glutaminyl-tRNA aminoacylation);G…	ko00970(Aminoacyl-tRNA biosynthesis)
LOC_Os01g09010.1	HXXXD-type acyl-transferase family protein	75	39	4.33393	2.21033	0.746924	up	0.274937	1	no	GO:0005575(cellular_component);GO:0008150(biological_process);GO:0008152(metabolic process);GO:0016740(transferase activity);GO:0016747("transferase activity, transferring acyl groups other than amino-acyl groups")	NA
LOC_Os01g09020.1	stomatal cytokinesis defective / SCD1 protein (SCD1)	324	286	13.273	11.4912	-0.0165143	up	0.981741	1	no	GO:0000166(nucleotide binding);GO:0005515(protein binding);GO:0005622(intracellular)	NA
LOC_Os01g09030.1	Protein of unknown function (DUF1637)	89	118	3.17597	4.12991	-0.603403	down	0.305393	1	no	GO:0003824(catalytic activity);GO:0008152(metabolic process);GO:0047800(cysteamine dioxygenase activity);GO:0055114(oxidation-reduction process)	NA
LOC_Os01g09080.1	WRKY DNA-binding protein 72	8	2	0.460075	0.112808	1.80351	up	0.341772	1	no	GO:0003700(sequence-specific DNA binding transcription factor activity);GO:0006139(nucleobase-containing compound metabolic process);GO:0006355("regulation of transcription, DNA-templated");GO:0006950(response to stress);GO:0009058(biosynthetic process);GO:0043565(sequence-specific DNA binding)	NA
LOC_Os01g09100.1	WRKY DNA-binding protein 50	7	1	0.787556	0.110346	2.61086	up	0.243718	1	no	GO:0003700(sequence-specific DNA binding transcription factor activity);GO:0005515(protein binding);GO:0006139(nucleobase-containing compound metabolic process);GO:0006355("regulation of transcription, DNA-templated");GO:0006950(response to stress);GO:0007165(signal transduction);GO:0009058(biosynthetic process);GO:0009607(response to biotic stimulus);GO:0009719(response to endogenous stimulus);G…	NA
LOC_Os01g09120.1	PAS/LOV protein B	107.5	149	6.59955	8.9715	-0.660774	down	0.242681	1	no	GO:0004871(signal transducer activity);GO:0005515(protein binding);GO:0005575(cellular_component);GO:0006139(nucleobase-containing compound metabolic process);GO:0006355("regulation of transcription, DNA-templated");GO:0006464(cellular protein modification process);GO:0007165(signal transduction);GO:0009058(biosynthetic process);GO:0016301(kinase activity)	NA
LOC_Os01g09120.2	PAS/LOV protein B	107.5	153	6.55124	9.14491	-0.698993	down	0.215165	1	no	GO:0004871(signal transducer activity);GO:0005515(protein binding);GO:0005575(cellular_component);GO:0006139(nucleobase-containing compound metabolic process);GO:0006355("regulation of transcription, DNA-templated");GO:0006464(cellular protein modification process);GO:0007165(signal transduction);GO:0009058(biosynthetic process);GO:0016301(kinase activity)	NA
LOC_Os01g09150.1	NA	14.5	5	2.08416	0.704865	1.28893	up	0.343403	1	no	NA	NA
LOC_Os01g09190.1	NA	53.5	18	6.12098	2.01982	1.38847	up	0.0814109	1	no	NA	NA
LOC_Os01g09200.1	AGC (cAMP-dependent, cGMP-dependent and protein kinase C) kinase family protein	765	702	34.8183	31.3369	-0.0725042	up	0.894911	1	no	GO:0004672(protein kinase activity);GO:0004674(protein serine/threonine kinase activity);GO:0005524(ATP binding);GO:0005575(cellular_component);GO:0006464(cellular protein modification process);GO:0006468(protein phosphorylation);GO:0008152(metabolic process);GO:0009987(cellular process);GO:0016301(kinase activity)	NA
LOC_Os01g09230.1	NA	22	14	1.65355	1.03204	0.455584	up	0.687253	1	no	NA	NA
LOC_Os01g09246.1	NA	1208	1026.5	25.7575	21.4668	0.0390968	up	0.946402	1	no	GO:0003674(molecular_function);GO:0005773(vacuole);GO:0008150(biological_process)	NA
LOC_Os01g09252.1	Transducin/WD40 repeat-like superfamily protein	412	421	20.2231	20.2677	-0.227669	down	0.664071	1	no	GO:0003676(nucleic acid binding);GO:0005488(binding);GO:0005515(protein binding);GO:0005575(cellular_component);GO:0008150(biological_process)	NA
LOC_Os01g09260.1	cytokinin oxidase 4	8	0	0.541502	0	inf	up	0.0646464	1	no	GO:0003824(catalytic activity);GO:0005623(cell);GO:0008152(metabolic process);GO:0008762(UDP-N-acetylmuramate dehydrogenase activity);GO:0009056(catabolic process);GO:0009690(cytokinin metabolic process);GO:0009987(cellular process);GO:0016491(oxidoreductase activity);GO:0019139(cytokinin dehydrogenase activity);GO:0050660(flavin adenine dinucleotide binding);GO:0055114(oxidation-reduction proces…	ko00908(Zeatin biosynthesis)
LOC_Os01g09270.1	NA	5	3	2.37352	1.39675	0.540473	up	0.914053	1	no	NA	NA
LOC_Os01g09280.1	myb-like transcription factor family protein	242	180	15.4618	11.2795	0.230517	up	0.670156	1	no	GO:0003677(DNA binding);GO:0003700(sequence-specific DNA binding transcription factor activity);GO:0006139(nucleobase-containing compound metabolic process);GO:0006950(response to stress);GO:0008150(biological_process);GO:0009058(biosynthetic process);GO:0009628(response to abiotic stimulus);GO:0009719(response to endogenous stimulus)	NA
LOC_Os01g09300.1	2-oxoglutarate (2OG) and Fe(II)-dependent oxygenase superfamily protein	114	122.167	7.54188	7.92684	-0.29434	down	0.615337	1	no	GO:0003824(catalytic activity);GO:0005488(binding);GO:0008152(metabolic process);GO:0009058(biosynthetic process);GO:0009987(cellular process);GO:0016491(oxidoreductase activity);GO:0016706("oxidoreductase activity, acting on paired donors, with incorporation or reduction of molecular oxygen, 2-oxoglutarate as one donor, and incorporation of one atom each of oxygen into both donors");GO:0055114(o…	NA
LOC_Os01g09300.2	2-oxoglutarate (2OG) and Fe(II)-dependent oxygenase superfamily protein	117	125.167	8.14355	8.54455	-0.291913	down	0.616621	1	no	GO:0003824(catalytic activity);GO:0005488(binding);GO:0008152(metabolic process);GO:0009058(biosynthetic process);GO:0009987(cellular process);GO:0016491(oxidoreductase activity);GO:0016706("oxidoreductase activity, acting on paired donors, with incorporation or reduction of molecular oxygen, 2-oxoglutarate as one donor, and incorporation of one atom each of oxygen into both donors");GO:0055114(o…	NA
LOC_Os01g09300.3	2-oxoglutarate (2OG) and Fe(II)-dependent oxygenase superfamily protein	119	124.667	8.36343	8.59331	-0.267459	down	0.647162	1	no	GO:0003824(catalytic activity);GO:0005488(binding);GO:0008152(metabolic process);GO:0009058(biosynthetic process);GO:0009987(cellular process);GO:0016491(oxidoreductase activity);GO:0016706("oxidoreductase activity, acting on paired donors, with incorporation or reduction of molecular oxygen, 2-oxoglutarate as one donor, and incorporation of one atom each of oxygen into both donors");GO:0055114(o…	NA
LOC_Os01g09305.1	ARM repeat superfamily protein	37.5	27	5.24383	3.703	0.296547	up	0.74232	1	no	GO:0000003(reproduction);GO:0005488(binding);GO:0005575(cellular_component);GO:0009790(embryo development);GO:0009791(post-embryonic development)	NA
LOC_Os01g09310.1	ARM repeat superfamily protein	162.5	161	5.40664	5.25379	-0.18756	up	0.739718	1	no	GO:0000003(reproduction);GO:0005488(binding);GO:0005575(cellular_component);GO:0009790(embryo development);GO:0009791(post-embryonic development)	NA
LOC_Os01g09320.1	NADP-malic enzyme 4	6264	6116	247.073	236.6	-0.161997	up	0.843499	1	no	GO:0000003(reproduction);GO:0003824(catalytic activity);GO:0005488(binding);GO:0005515(protein binding);GO:0006629(lipid metabolic process);GO:0008152(metabolic process);GO:0009058(biosynthetic process);GO:0009536(plastid);GO:0009790(embryo development);GO:0009791(post-embryonic development);GO:0009987(cellular process);GO:0016043(cellular component organization);GO:0016616("oxidoreductase activi…	NA
LOC_Os01g09340.1	NA	84.5833	45.5	5.57872	2.94329	0.689336	up	0.295626	1	no	NA	NA
LOC_Os01g09370.1	ankyrin repeat family protein	103.167	47.3333	7.67423	3.45331	0.935419	up	0.141899	1	no	GO:0005488(binding);GO:0005515(protein binding);GO:0005575(cellular_component);GO:0008150(biological_process)	NA
LOC_Os01g09384.1	ankyrin repeat family protein	88.1667	15.3333	3.15977	0.538965	2.35605	up	0.00164922	0.113816	yes	GO:0005488(binding);GO:0005515(protein binding);GO:0005575(cellular_component);GO:0008150(biological_process)	NA
LOC_Os01g09410.1	NA	109.5	20	7.50093	1.3437	2.26294	up	0.00116955	0.0889236	yes	NA	NA
LOC_Os01g09420.1	NA	299.917	149.833	17.175	8.41545	0.803507	up	0.130425	1	no	NA	NA
LOC_Os01g09430.1	2-oxoglutarate (2OG) and Fe(II)-dependent oxygenase superfamily protein	390	394	35.7113	35.3842	-0.211214	up	0.687214	1	no	GO:0003824(catalytic activity);GO:0005634(nucleus);GO:0008152(metabolic process);GO:0016491(oxidoreductase activity);GO:0055114(oxidation-reduction process)	NA
LOC_Os01g09450.1	phytochrome-associated protein 1	100.167	67.6667	6.09062	4.03539	0.3599	up	0.568139	1	no	GO:0003700(sequence-specific DNA binding transcription factor activity);GO:0005634(nucleus);GO:0006139(nucleobase-containing compound metabolic process);GO:0006355("regulation of transcription, DNA-templated");GO:0009058(biosynthetic process);GO:0009719(response to endogenous stimulus)	NA
LOC_Os01g09450.2	phytochrome-associated protein 1	96.1667	64.6667	5.62007	3.70655	0.366102	up	0.565411	1	no	GO:0003700(sequence-specific DNA binding transcription factor activity);GO:0005634(nucleus);GO:0006139(nucleobase-containing compound metabolic process);GO:0006355("regulation of transcription, DNA-templated");GO:0009058(biosynthetic process);GO:0009719(response to endogenous stimulus)	NA
LOC_Os01g09460.1	hexokinase 1	63	28	3.55323	1.54887	0.973432	up	0.183335	1	no	GO:0000166(nucleotide binding);GO:0005488(binding);GO:0005515(protein binding);GO:0005524(ATP binding);GO:0005634(nucleus);GO:0005739(mitochondrion);GO:0005773(vacuole);GO:0005975(carbohydrate metabolic process);GO:0007165(signal transduction);GO:0008219(cell death);GO:0009056(catabolic process);GO:0009536(plastid);GO:0009987(cellular process);GO:0016020(membrane);GO:0016301(kinase activity);GO:0…	NA
LOC_Os01g09470.1	IQ-domain 26	1	0	0.0589824	0	inf	up	1	1	no	GO:0005515(protein binding);GO:0005575(cellular_component);GO:0008150(biological_process)	NA
LOC_Os01g09500.1	NA	13	4	2.24406	0.67721	1.50395	up	0.292719	1	no	GO:0003674(molecular_function);GO:0005575(cellular_component);GO:0008150(biological_process)	NA
LOC_Os01g09510.1	60S acidic ribosomal protein family	177.5	154.5	21.9057	18.7008	0.012454	up	0.994595	1	no	GO:0003735(structural constituent of ribosome);GO:0005198(structural molecule activity);GO:0005622(intracellular);GO:0005634(nucleus);GO:0005730(nucleolus);GO:0005829(cytosol);GO:0005840(ribosome);GO:0005886(plasma membrane);GO:0006412(translation);GO:0006414(translational elongation);GO:0006950(response to stress);GO:0009536(plastid);GO:0009628(response to abiotic stimulus);GO:0016020(membrane)	ko03010(Ribosome)
LOC_Os01g09510.4	60S acidic ribosomal protein family	103.5	83.5	12.6434	10.0042	0.111629	up	0.869581	1	no	GO:0003735(structural constituent of ribosome);GO:0005198(structural molecule activity);GO:0005622(intracellular);GO:0005634(nucleus);GO:0005730(nucleolus);GO:0005829(cytosol);GO:0005840(ribosome);GO:0005886(plasma membrane);GO:0006412(translation);GO:0006414(translational elongation);GO:0006950(response to stress);GO:0009536(plastid);GO:0009628(response to abiotic stimulus);GO:0016020(membrane)	ko03010(Ribosome)
LOC_Os01g09540.1	HAD superfamily, subfamily IIIB acid phosphatase	435	697	34.4161	54.0851	-0.876636	down	0.0978738	1	no	GO:0003993(acid phosphatase activity);GO:0005773(vacuole);GO:0005829(cytosol);GO:0008150(biological_process);GO:0008152(metabolic process);GO:0009987(cellular process);GO:0016020(membrane);GO:0016787(hydrolase activity)	NA
LOC_Os01g09550.1	NAC domain containing protein 75	17.45	10	0.761863	0.428208	0.569042	up	0.653283	1	no	GO:0003677(DNA binding);GO:0003700(sequence-specific DNA binding transcription factor activity);GO:0006139(nucleobase-containing compound metabolic process);GO:0006355("regulation of transcription, DNA-templated");GO:0007275(multicellular organismal development);GO:0009058(biosynthetic process)	NA
LOC_Os01g09550.2	NAC domain containing protein 75	19.45	11.6667	0.86311	0.507769	0.466472	up	0.703306	1	no	GO:0003677(DNA binding);GO:0003700(sequence-specific DNA binding transcription factor activity);GO:0006139(nucleobase-containing compound metabolic process);GO:0006355("regulation of transcription, DNA-templated");GO:0007275(multicellular organismal development);GO:0009058(biosynthetic process)	NA
LOC_Os01g09550.3	NAC domain containing protein 75	17.45	9.5	0.626006	0.334256	0.569042	up	0.653283	1	no	GO:0003677(DNA binding);GO:0003700(sequence-specific DNA binding transcription factor activity);GO:0006139(nucleobase-containing compound metabolic process);GO:0006355("regulation of transcription, DNA-templated");GO:0007275(multicellular organismal development);GO:0009058(biosynthetic process)	NA
LOC_Os01g09550.4	NAC domain containing protein 75	23.45	12.8333	0.444104	0.238371	0.626629	up	0.559826	1	no	GO:0003677(DNA binding);GO:0003700(sequence-specific DNA binding transcription factor activity);GO:0006139(nucleobase-containing compound metabolic process);GO:0006355("regulation of transcription, DNA-templated");GO:0007275(multicellular organismal development);GO:0009058(biosynthetic process)	NA
LOC_Os01g09560.1	Insulinase (Peptidase family M16) protein	996	801	53.5784	42.2606	0.117851	up	0.831391	1	no	GO:0000166(nucleotide binding);GO:0004222(metalloendopeptidase activity);GO:0005739(mitochondrion);GO:0005773(vacuole);GO:0006508(proteolysis);GO:0006950(response to stress);GO:0008270(zinc ion binding);GO:0009536(plastid);GO:0009628(response to abiotic stimulus);GO:0016020(membrane);GO:0016787(hydrolase activity);GO:0019538(protein metabolic process)	NA
LOC_Os01g09570.1	phosphofructokinase 3	4527	3117.25	214.899	145.134	0.341904	up	0.634504	1	no	GO:0003872(6-phosphofructokinase activity);GO:0005515(protein binding);GO:0005829(cytosol);GO:0005945(6-phosphofructokinase complex);GO:0005975(carbohydrate metabolic process);GO:0006091(generation of precursor metabolites and energy);GO:0006096(glycolytic process);GO:0009056(catabolic process);GO:0009987(cellular process);GO:0016301(kinase activity)	ko00010(Glycolysis / Gluconeogenesis);ko00030(Pentose phosphate pathway);ko00051(Fructose and mannose metabolism);ko00052(Galactose metabolism);ko00680(Methane metabolism);ko01200(Carbon metabolism);ko01230(Biosynthesis of amino acids);ko03018(RNA degradation);ko04152(AMPK signaling pathway);ko05230(Central carbon metabolism in cancer)
LOC_Os01g09590.1	Duplicated homeodomain-like superfamily protein	26	24	2.41549	2.18684	-0.0810157	up	0.977362	1	no	GO:0003677(DNA binding);GO:0003700(sequence-specific DNA binding transcription factor activity);GO:0005515(protein binding);GO:0006139(nucleobase-containing compound metabolic process);GO:0007165(signal transduction);GO:0008150(biological_process);GO:0009058(biosynthetic process);GO:0009628(response to abiotic stimulus);GO:0009719(response to endogenous stimulus)	NA
LOC_Os01g09620.1	CCCH-type zinc finger family protein	218.667	110.333	11.3783	5.63085	0.796934	up	0.146783	1	no	GO:0003676(nucleic acid binding);GO:0003700(sequence-specific DNA binding transcription factor activity);GO:0005575(cellular_component);GO:0006139(nucleobase-containing compound metabolic process);GO:0008270(zinc ion binding);GO:0009058(biosynthetic process)	NA
LOC_Os01g09620.2	CCCH-type zinc finger family protein	198.667	85.3333	11.2754	4.75006	1.03074	up	0.0670566	1	no	GO:0003676(nucleic acid binding);GO:0003700(sequence-specific DNA binding transcription factor activity);GO:0005575(cellular_component);GO:0006139(nucleobase-containing compound metabolic process);GO:0008270(zinc ion binding);GO:0009058(biosynthetic process)	NA
LOC_Os01g09640.1	myb-like transcription factor family protein	775	645	47.4168	38.7046	0.0684042	up	0.900887	1	no	GO:0003676(nucleic acid binding);GO:0003677(DNA binding);GO:0003700(sequence-specific DNA binding transcription factor activity);GO:0006139(nucleobase-containing compound metabolic process);GO:0009058(biosynthetic process)	NA
LOC_Os01g09660.1	Heavy metal transport/detoxification superfamily protein	3	3	0.419506	0.411444	-0.196493	up	1	1	no	GO:0005488(binding);GO:0006810(transport);GO:0030001(metal ion transport);GO:0046872(metal ion binding)	NA
LOC_Os01g09665.1	NA	13	13	1.10355	1.08234	-0.196493	up	0.932295	1	no	NA	NA
LOC_Os01g09670.1	N-MYC downregulated-like 1	46	38	3.27546	2.65382	0.0791415	up	0.950007	1	no	GO:0003674(molecular_function);GO:0030154(cell differentiation)	NA
LOC_Os01g09700.1	1-amino-cyclopropane-1-carboxylate synthase 7	0.5	0	0.0283332	0	0	up	1	1	no	GO:0003824(catalytic activity);GO:0005515(protein binding);GO:0005575(cellular_component);GO:0006520(cellular amino acid metabolic process);GO:0009058(biosynthetic process);GO:0009987(cellular process);GO:0016740(transferase activity);GO:0016769("transferase activity, transferring nitrogenous groups");GO:0016829(lyase activity);GO:0030170(pyridoxal phosphate binding)	ko00270(Cysteine and methionine metabolism)
LOC_Os01g09720.1	DOF zinc finger protein 2	0.75	0.5	0.125269	0.0819079	inf	up	1	1	no	GO:0003677(DNA binding);GO:0003700(sequence-specific DNA binding transcription factor activity);GO:0006139(nucleobase-containing compound metabolic process);GO:0006355("regulation of transcription, DNA-templated");GO:0008270(zinc ion binding);GO:0009058(biosynthetic process)	NA
LOC_Os01g09730.1	NA	16	22	0.93556	1.26167	-0.655925	down	0.519835	1	no	GO:0003674(molecular_function);GO:0008150(biological_process)	NA
LOC_Os01g09740.1	F-box/RNI-like superfamily protein	57	76	3.51926	4.60217	-0.61153	down	0.347395	1	no	GO:0003674(molecular_function);GO:0008150(biological_process)	NA
LOC_Os01g09750.1	RNA methyltransferase family protein	87.5	73	4.05062	3.31443	0.0731141	up	0.927386	1	no	GO:0001510(RNA methylation);GO:0003723(RNA binding);GO:0005737(cytoplasm);GO:0006139(nucleobase-containing compound metabolic process);GO:0006396(RNA processing);GO:0006479(protein methylation);GO:0008168(methyltransferase activity);GO:0008173(RNA methyltransferase activity);GO:0008276(protein methyltransferase activity);GO:0009452(7-methylguanosine RNA capping);GO:0016740(transferase activity);G…	NA
LOC_Os01g09750.2	RNA methyltransferase family protein	72.5	59	4.31384	3.4431	0.090789	up	0.9135	1	no	GO:0001510(RNA methylation);GO:0003723(RNA binding);GO:0005737(cytoplasm);GO:0006139(nucleobase-containing compound metabolic process);GO:0006396(RNA processing);GO:0006479(protein methylation);GO:0008168(methyltransferase activity);GO:0008173(RNA methyltransferase activity);GO:0008276(protein methyltransferase activity);GO:0009452(7-methylguanosine RNA capping);GO:0016740(transferase activity);G…	NA
LOC_Os01g09760.1	DNA binding	298	176	9.73245	5.63756	0.563244	up	0.286576	1	no	GO:0003677(DNA binding);GO:0005515(protein binding);GO:0008150(biological_process)	NA
LOC_Os01g09770.1	NA	83	122	4.32306	6.23225	-0.752191	down	0.201039	1	no	GO:0005739(mitochondrion);GO:0008150(biological_process)	NA
LOC_Os01g09790.1	IQ-domain 6	15	7	0.880895	0.403184	0.903043	up	0.489014	1	no	GO:0005515(protein binding)	NA
LOC_Os01g09800.1	regulatory protein (NPR1)	268	221	12.4491	10.0686	0.0816937	up	0.884084	1	no	GO:0005515(protein binding);GO:0005634(nucleus);GO:0005737(cytoplasm);GO:0006139(nucleobase-containing compound metabolic process);GO:0006950(response to stress);GO:0007165(signal transduction);GO:0008219(cell death);GO:0009058(biosynthetic process);GO:0009607(response to biotic stimulus);GO:0009628(response to abiotic stimulus);GO:0009719(response to endogenous stimulus)	ko04075(Plant hormone signal transduction)
LOC_Os01g09810.1	Uncharacterised protein family (UPF0114)	0.5	1	0.114169	0.223951	-inf	down	0.932996	1	no	GO:0003674(molecular_function);GO:0008150(biological_process);GO:0009536(plastid)	NA
LOC_Os01g09830.1	Thioredoxin superfamily protein	28	23.5	4.16852	3.43134	0.0258995	up	1	1	no	GO:0003674(molecular_function);GO:0003824(catalytic activity);GO:0008152(metabolic process);GO:0019725(cellular homeostasis)	NA
LOC_Os01g09850.1	indeterminate(ID)-domain 11	32.7713	25.1664	1.32151	0.995336	0.204045	up	0.846098	1	no	GO:0003676(nucleic acid binding);GO:0003700(sequence-specific DNA binding transcription factor activity);GO:0005488(binding);GO:0005622(intracellular);GO:0006139(nucleobase-containing compound metabolic process);GO:0009058(biosynthetic process)	NA
LOC_Os01g09850.2	indeterminate(ID)-domain 11	28.7713	20.6664	1.33077	0.937519	0.269171	up	0.799846	1	no	GO:0003676(nucleic acid binding);GO:0003700(sequence-specific DNA binding transcription factor activity);GO:0005488(binding);GO:0005622(intracellular);GO:0006139(nucleobase-containing compound metabolic process);GO:0009058(biosynthetic process)	NA
LOC_Os01g09850.3	indeterminate(ID)-domain 11	29.7713	24.1664	1.18858	0.946267	0.125435	up	0.92982	1	no	GO:0003676(nucleic acid binding);GO:0003700(sequence-specific DNA binding transcription factor activity);GO:0005488(binding);GO:0005622(intracellular);GO:0006139(nucleobase-containing compound metabolic process);GO:0009058(biosynthetic process)	NA
LOC_Os01g09870.1	NA	2	0	0.417081	0	inf	up	0.609364	1	no	GO:0003674(molecular_function);GO:0005575(cellular_component);GO:0008150(biological_process)	NA
LOC_Os01g09880.1	Late embryogenesis abundant (LEA) hydroxyproline-rich glycoprotein family	3	3	0.224239	0.21993	-0.196493	up	1	1	no	GO:0003674(molecular_function);GO:0005575(cellular_component);GO:0005886(plasma membrane);GO:0008150(biological_process)	NA
LOC_Os01g09890.1	Translation initiation factor SUI1 family protein	229	217	22.4912	20.903	-0.11884	up	0.829485	1	no	GO:0003743(translation initiation factor activity);GO:0005575(cellular_component);GO:0006412(translation);GO:0006413(translational initiation);GO:0008135("translation factor activity, nucleic acid binding")	NA
LOC_Os01g09930.1	basic helix-loop-helix (bHLH) DNA-binding family protein	2.33333	4.83333	0.203828	0.414101	-1.51842	down	0.503369	1	no	GO:0003677(DNA binding);GO:0003700(sequence-specific DNA binding transcription factor activity);GO:0005634(nucleus);GO:0006139(nucleobase-containing compound metabolic process);GO:0006355("regulation of transcription, DNA-templated");GO:0008150(biological_process);GO:0009058(biosynthetic process);GO:0030528(transcription regulator activity)	NA
LOC_Os01g09940.1	NA	0	0.5	0	0.260178	0	down	1	1	no	NA	NA
LOC_Os01g09990.1	basic helix-loop-helix (bHLH) DNA-binding family protein	0.333333	0.833333	0.0200542	0.0491721	-inf	down	0.932996	1	no	GO:0003677(DNA binding);GO:0003700(sequence-specific DNA binding transcription factor activity);GO:0005634(nucleus);GO:0006139(nucleobase-containing compound metabolic process);GO:0006355("regulation of transcription, DNA-templated");GO:0008150(biological_process);GO:0009058(biosynthetic process);GO:0030528(transcription regulator activity)	NA
LOC_Os01g09990.2	basic helix-loop-helix (bHLH) DNA-binding family protein	0.333333	0.833333	0.0201213	0.0493366	-inf	down	0.932996	1	no	GO:0003677(DNA binding);GO:0003700(sequence-specific DNA binding transcription factor activity);GO:0005634(nucleus);GO:0006139(nucleobase-containing compound metabolic process);GO:0006355("regulation of transcription, DNA-templated");GO:0008150(biological_process);GO:0009058(biosynthetic process);GO:0030528(transcription regulator activity)	NA
LOC_Os01g10000.1	NA	1.83333	1.66667	0.504902	0.450181	-0.196493	up	1	1	no	NA	NA
LOC_Os01g10010.1	PRA1 (Prenylated rab acceptor) family protein	26	18	2.50806	1.70298	0.334022	up	0.757766	1	no	GO:0003674(molecular_function);GO:0005515(protein binding);GO:0005783(endoplasmic reticulum);GO:0006810(transport);GO:0009987(cellular process)	NA
LOC_Os01g10010.2	PRA1 (Prenylated rab acceptor) family protein	12	11	1.48603	1.33602	-0.0709621	up	1	1	no	GO:0003674(molecular_function);GO:0005515(protein binding);GO:0005783(endoplasmic reticulum);GO:0006810(transport);GO:0009987(cellular process)	NA
LOC_Os01g10020.1	Alkaline-phosphatase-like family protein	53	36	3.08903	2.05789	0.361503	up	0.63792	1	no	GO:0003824(catalytic activity);GO:0005773(vacuole);GO:0006139(nucleobase-containing compound metabolic process);GO:0008152(metabolic process);GO:0008484(sulfuric ester hydrolase activity);GO:0016787(hydrolase activity)	NA
LOC_Os01g10030.1	NA	4.66667	7.83333	0.172797	0.284478	-0.874565	down	0.608905	1	no	NA	NA
LOC_Os01g10040.1	cytochrome P450, family 90, subfamily D, polypeptide 1	22.1667	28	1.62876	2.01784	-0.544416	down	0.554628	1	no	GO:0003824(catalytic activity);GO:0005506(iron ion binding);GO:0005623(cell);GO:0006629(lipid metabolic process);GO:0007275(multicellular organismal development);GO:0008152(metabolic process);GO:0009055(electron carrier activity);GO:0009058(biosynthetic process);GO:0009908(flower development);GO:0016705("oxidoreductase activity, acting on paired donors, with incorporation or reduction of molecula…	ko00905(Brassinosteroid biosynthesis)
LOC_Os01g10040.2	cytochrome P450, family 90, subfamily D, polypeptide 1	19.2314	24.3848	1.54641	1.92311	-0.533528	down	0.589415	1	no	GO:0003824(catalytic activity);GO:0005506(iron ion binding);GO:0005623(cell);GO:0006629(lipid metabolic process);GO:0007275(multicellular organismal development);GO:0008152(metabolic process);GO:0009055(electron carrier activity);GO:0009058(biosynthetic process);GO:0009908(flower development);GO:0016705("oxidoreductase activity, acting on paired donors, with incorporation or reduction of molecula…	ko00905(Brassinosteroid biosynthesis)
LOC_Os01g10070.1	NA	15	18	3.2405	3.81387	-0.459527	down	0.692136	1	no	NA	NA
LOC_Os01g10080.2	NA	255	200	23.3299	17.9464	0.154004	up	0.777298	1	no	GO:0003674(molecular_function);GO:0005623(cell);GO:0008150(biological_process)	NA
LOC_Os01g10090.1	Pentatricopeptide repeat (PPR-like) superfamily protein	4	1	0.253176	0.0620776	1.80351	up	0.575414	1	no	GO:0008150(biological_process)	NA
LOC_Os01g10100.1	Alkaline phytoceramidase (aPHC)	31.5	28.5	3.00381	2.66551	-0.00384786	up	1	1	no	GO:0006629(lipid metabolic process);GO:0009987(cellular process);GO:0016787(hydrolase activity)	NA
LOC_Os01g10100.2	Alkaline phytoceramidase (aPHC)	29.5	31.5	2.34081	2.45147	-0.289602	down	0.751847	1	no	GO:0006629(lipid metabolic process);GO:0009987(cellular process);GO:0016787(hydrolase activity)	NA
LOC_Os01g10110.1	cytokinin oxidase 3	13	16	0.544093	0.656784	-0.496053	down	0.68556	1	no	GO:0003824(catalytic activity);GO:0005773(vacuole);GO:0008152(metabolic process);GO:0008762(UDP-N-acetylmuramate dehydrogenase activity);GO:0009056(catabolic process);GO:0009690(cytokinin metabolic process);GO:0009987(cellular process);GO:0016491(oxidoreductase activity);GO:0019139(cytokinin dehydrogenase activity);GO:0050660(flavin adenine dinucleotide binding);GO:0055114(oxidation-reduction pro…	NA
LOC_Os01g10130.1	RNA-dependent RNA polymerase family protein	53	37	3.35654	2.29821	0.321974	up	0.677283	1	no	GO:0003968(RNA-directed RNA polymerase activity);GO:0005575(cellular_component);GO:0009987(cellular process);GO:0016740(transferase activity);GO:0040029("regulation of gene expression, epigenetic")	NA
LOC_Os01g10140.2	RNA-dependent RNA polymerase family protein	59.5	63.5	3.01632	3.15723	-0.289602	down	0.675443	1	no	GO:0003968(RNA-directed RNA polymerase activity);GO:0005575(cellular_component);GO:0009987(cellular process);GO:0016740(transferase activity);GO:0040029("regulation of gene expression, epigenetic")	NA
LOC_Os01g10140.3	RNA-dependent RNA polymerase family protein	38.5	37.5	2.1669	2.07006	-0.196493	up	0.826535	1	no	GO:0003968(RNA-directed RNA polymerase activity);GO:0005575(cellular_component);GO:0009987(cellular process);GO:0016740(transferase activity);GO:0040029("regulation of gene expression, epigenetic")	NA
LOC_Os01g10150.1	Protein kinase family protein	505.4	539.5	22.182	23.2236	-0.293169	down	0.577514	1	no	GO:0000166(nucleotide binding);GO:0004672(protein kinase activity);GO:0005524(ATP binding);GO:0006464(cellular protein modification process);GO:0006468(protein phosphorylation);GO:0008152(metabolic process);GO:0009987(cellular process);GO:0016301(kinase activity)	NA
LOC_Os01g10150.2	Protein kinase family protein	450.4	481.5	19.8002	20.7606	-0.295601	down	0.572658	1	no	GO:0000166(nucleotide binding);GO:0004672(protein kinase activity);GO:0005524(ATP binding);GO:0006464(cellular protein modification process);GO:0006468(protein phosphorylation);GO:0008152(metabolic process);GO:0009987(cellular process);GO:0016301(kinase activity)	NA
LOC_Os01g10195.1	NA	1	1	0.0874254	0.0857453	-0.196493	up	1	1	no	NA	NA
LOC_Os01g10210.1	Polyketide cyclase/dehydrase and lipid transport superfamily protein	1624	1061.5	144.905	92.8945	0.416275	up	0.47267	1	no	GO:0003674(molecular_function);GO:0005575(cellular_component);GO:0008150(biological_process)	NA
LOC_Os01g10240.1	organic cation/carnitine transporter 2	0.25	0	0.0285424	0	0	up	1	1	no	GO:0005215(transporter activity);GO:0006810(transport);GO:0009987(cellular process);GO:0016020(membrane);GO:0016021(integral component of membrane);GO:0022857(transmembrane transporter activity);GO:0055085(transmembrane transport)	NA
LOC_Os01g10250.1	alpha/beta-Hydrolases superfamily protein	342.5	285.5	23.3143	19.0607	0.0614882	up	0.912116	1	no	GO:0008152(metabolic process);GO:0016787(hydrolase activity)	NA
LOC_Os01g10250.2	alpha/beta-Hydrolases superfamily protein	370	342.5	15.1346	13.7405	-0.082964	up	0.878093	1	no	GO:0008152(metabolic process);GO:0016787(hydrolase activity)	NA
LOC_Os01g10250.3	alpha/beta-Hydrolases superfamily protein	364.5	315	17.0783	14.4754	0.0120937	up	0.987953	1	no	GO:0008152(metabolic process);GO:0016787(hydrolase activity)	NA
LOC_Os01g10260.1	Protein of unknown function (DUF1677)	0	4	0	0.690424	-inf	down	0.179883	1	no	GO:0003674(molecular_function);GO:0008150(biological_process)	NA
LOC_Os01g10270.1	NA	0	0.333333	0	0.048538	0	down	1	1	no	NA	NA
LOC_Os01g10280.1	phosphoribosylaminoimidazole carboxylase, putative / AIR carboxylase, putative	58.5	48.75	2.69545	2.20304	0.0467782	up	0.976578	1	no	GO:0000166(nucleotide binding);GO:0003824(catalytic activity);GO:0004638(phosphoribosylaminoimidazole carboxylase activity);GO:0005524(ATP binding);GO:0006139(nucleobase-containing compound metabolic process);GO:0006189('de novo' IMP biosynthetic process);GO:0007275(multicellular organismal development);GO:0008152(metabolic process);GO:0008716(D-alanine-D-alanine ligase activity);GO:0009058(biosy…	ko00230(Purine metabolism)
LOC_Os01g10280.2	phosphoribosylaminoimidazole carboxylase, putative / AIR carboxylase, putative	56.3333	48.5833	2.81362	2.3799	-0.00384786	up	1	1	no	GO:0000166(nucleotide binding);GO:0003824(catalytic activity);GO:0004638(phosphoribosylaminoimidazole carboxylase activity);GO:0005524(ATP binding);GO:0006139(nucleobase-containing compound metabolic process);GO:0006189('de novo' IMP biosynthetic process);GO:0007275(multicellular organismal development);GO:0008152(metabolic process);GO:0008716(D-alanine-D-alanine ligase activity);GO:0009058(biosy…	ko00230(Purine metabolism)
LOC_Os01g10280.3	phosphoribosylaminoimidazole carboxylase, putative / AIR carboxylase, putative	56.3333	48.0833	2.26154	1.89324	0.0258995	up	1	1	no	GO:0000166(nucleotide binding);GO:0003824(catalytic activity);GO:0004638(phosphoribosylaminoimidazole carboxylase activity);GO:0005524(ATP binding);GO:0006139(nucleobase-containing compound metabolic process);GO:0006189('de novo' IMP biosynthetic process);GO:0007275(multicellular organismal development);GO:0008152(metabolic process);GO:0008716(D-alanine-D-alanine ligase activity);GO:0009058(biosy…	ko00230(Purine metabolism)
LOC_Os01g10280.4	phosphoribosylaminoimidazole carboxylase, putative / AIR carboxylase, putative	55.8333	47.5833	2.24563	1.87703	0.0258995	up	1	1	no	GO:0000166(nucleotide binding);GO:0003824(catalytic activity);GO:0004638(phosphoribosylaminoimidazole carboxylase activity);GO:0005524(ATP binding);GO:0006139(nucleobase-containing compound metabolic process);GO:0006189('de novo' IMP biosynthetic process);GO:0007275(multicellular organismal development);GO:0008152(metabolic process);GO:0008716(D-alanine-D-alanine ligase activity);GO:0009058(biosy…	ko00230(Purine metabolism)
LOC_Os01g10290.1	autophagy 3 (APG3)	106.333	90.3333	8.09904	6.74815	0.0395744	up	0.966125	1	no	GO:0003674(molecular_function);GO:0005829(cytosol);GO:0009056(catabolic process);GO:0009987(cellular process)	ko04140(Regulation of autophagy)
LOC_Os01g10290.2	autophagy 3 (APG3)	111.333	90.3333	7.88606	6.2756	0.10607	up	0.874189	1	no	GO:0003674(molecular_function);GO:0005829(cytosol);GO:0009056(catabolic process);GO:0009987(cellular process)	ko04140(Regulation of autophagy)
LOC_Os01g10300.1	NA	41.5	47	4.01041	4.45462	-0.358764	down	0.637263	1	no	NA	NA
LOC_Os01g10320.1	Homeobox-leucine zipper family protein / lipid-binding START domain-containing protein	81.3833	66.45	4.08171	3.2687	0.0989629	up	0.897635	1	no	GO:0003677(DNA binding);GO:0003700(sequence-specific DNA binding transcription factor activity);GO:0005634(nucleus);GO:0006139(nucleobase-containing compound metabolic process);GO:0007275(multicellular organismal development);GO:0008150(biological_process);GO:0009058(biosynthetic process);GO:0009653(anatomical structure morphogenesis);GO:0009908(flower development);GO:0040007(growth)	NA
LOC_Os01g10340.1	Thioredoxin superfamily protein	59	66	5.45322	5.98299	-0.358244	down	0.597689	1	no	NA	NA
LOC_Os01g10350.1	mitotic phosphoprotein N\' end (MPPN) family protein	189	171	13.8029	12.2484	-0.052103	up	0.933897	1	no	GO:0003674(molecular_function);GO:0008150(biological_process)	ko03013(RNA transport)
LOC_Os01g10400.1	NA	34172.7	55908.2	3031.64	4864.59	-0.906691	down	0.631113	1	no	GO:0005488(binding);GO:0005575(cellular_component);GO:0019725(cellular homeostasis)	NA
LOC_Os01g10400.2	NA	37749.2	60664.2	5714.25	9006.52	-0.880895	down	0.657725	1	no	GO:0005488(binding);GO:0005575(cellular_component);GO:0019725(cellular homeostasis)	NA
LOC_Os01g10420.1	NA	1.1	0.2	0.161322	0.0287677	inf	up	1	1	no	NA	NA
LOC_Os01g10430.1	Protein kinase superfamily protein	255	231.5	9.65349	8.59543	-0.0601205	up	0.916832	1	no	GO:0000166(nucleotide binding);GO:0004672(protein kinase activity);GO:0005524(ATP binding);GO:0005886(plasma membrane);GO:0006464(cellular protein modification process);GO:0006468(protein phosphorylation);GO:0008152(metabolic process);GO:0009058(biosynthetic process);GO:0009987(cellular process);GO:0016301(kinase activity)	NA
LOC_Os01g10430.2	Protein kinase superfamily protein	227	215.5	10.1273	9.42947	-0.124832	up	0.820692	1	no	GO:0000166(nucleotide binding);GO:0004672(protein kinase activity);GO:0005524(ATP binding);GO:0005886(plasma membrane);GO:0006464(cellular protein modification process);GO:0006468(protein phosphorylation);GO:0008152(metabolic process);GO:0009058(biosynthetic process);GO:0009987(cellular process);GO:0016301(kinase activity)	NA
LOC_Os01g10440.1	Core-2/I-branching beta-1,6-N-acetylglucosaminyltransferase family protein	15	5	0.684439	0.223762	1.38847	up	0.294666	1	no	GO:0005975(carbohydrate metabolic process);GO:0008375(acetylglucosaminyltransferase activity);GO:0009058(biosynthetic process);GO:0016020(membrane);GO:0016740(transferase activity)	NA
LOC_Os01g10450.1	Protein kinase superfamily protein	541	1298.5	22.5989	53.1992	-1.45908	down	0.0093765	0.386582	yes	GO:0004672(protein kinase activity);GO:0005524(ATP binding);GO:0005829(cytosol);GO:0005886(plasma membrane);GO:0006464(cellular protein modification process);GO:0006468(protein phosphorylation);GO:0008152(metabolic process);GO:0009987(cellular process);GO:0016301(kinase activity)	NA
LOC_Os01g10450.2	Protein kinase superfamily protein	551	1319.5	23.1238	54.3111	-1.45691	down	0.00963224	0.395733	yes	GO:0004672(protein kinase activity);GO:0005524(ATP binding);GO:0005829(cytosol);GO:0005886(plasma membrane);GO:0006464(cellular protein modification process);GO:0006468(protein phosphorylation);GO:0008152(metabolic process);GO:0009987(cellular process);GO:0016301(kinase activity)	NA
LOC_Os01g10504.1	K-box region and MADS-box transcription factor family protein	5.59091	0.333333	0.509788	0.0298098	inf	up	0.12447	1	no	GO:0003677(DNA binding);GO:0003700(sequence-specific DNA binding transcription factor activity);GO:0005515(protein binding);GO:0005623(cell);GO:0005634(nucleus);GO:0006139(nucleobase-containing compound metabolic process);GO:0006355("regulation of transcription, DNA-templated");GO:0007275(multicellular organismal development);GO:0009058(biosynthetic process);GO:0009908(flower development);GO:0030…	NA
LOC_Os01g10504.2	K-box region and MADS-box transcription factor family protein	7.75638	1.0861	0.585421	0.0803994	2.80351	up	0.1862	1	no	GO:0003677(DNA binding);GO:0003700(sequence-specific DNA binding transcription factor activity);GO:0005515(protein binding);GO:0005623(cell);GO:0005634(nucleus);GO:0006139(nucleobase-containing compound metabolic process);GO:0006355("regulation of transcription, DNA-templated");GO:0007275(multicellular organismal development);GO:0009058(biosynthetic process);GO:0009908(flower development);GO:0030…	NA
LOC_Os01g10504.3	K-box region and MADS-box transcription factor family protein	5.59091	0.333333	0.509359	0.0297847	inf	up	0.12447	1	no	GO:0003677(DNA binding);GO:0003700(sequence-specific DNA binding transcription factor activity);GO:0005515(protein binding);GO:0005623(cell);GO:0005634(nucleus);GO:0006139(nucleobase-containing compound metabolic process);GO:0006355("regulation of transcription, DNA-templated");GO:0007275(multicellular organismal development);GO:0009058(biosynthetic process);GO:0009908(flower development);GO:0030…	NA
LOC_Os01g10520.1	NA	98.5	41.75	3.84593	1.5988	1.0259	up	0.113617	1	no	NA	NA
LOC_Os01g10530.1	NA	145.75	60.5	6.48906	2.64181	1.06259	up	0.0741956	1	no	NA	NA
LOC_Os01g10530.2	NA	174.75	74	5.98533	2.48585	1.04526	up	0.0691401	1	no	NA	NA
LOC_Os01g10530.3	NA	147.75	64.1667	7.41027	3.15638	1.01296	up	0.086959	1	no	NA	NA
LOC_Os01g10580.1	light-regulated zinc finger protein 1	9	5	0.638331	0.347813	0.651504	up	0.73013	1	no	GO:0003700(sequence-specific DNA binding transcription factor activity);GO:0005488(binding);GO:0005622(intracellular);GO:0005654(nucleoplasm);GO:0006139(nucleobase-containing compound metabolic process);GO:0008270(zinc ion binding);GO:0009058(biosynthetic process);GO:0009628(response to abiotic stimulus);GO:0009791(post-embryonic development);GO:0009987(cellular process);GO:0016043(cellular compo…	NA
LOC_Os01g10590.1	PEBP (phosphatidylethanolamine-binding protein) family protein	1	0	0.212221	0	inf	up	1	1	no	GO:0000003(reproduction);GO:0005515(protein binding);GO:0005634(nucleus);GO:0005737(cytoplasm);GO:0008289(lipid binding);GO:0009628(response to abiotic stimulus);GO:0009791(post-embryonic development);GO:0009908(flower development);GO:0009987(cellular process)	NA
LOC_Os01g10600.1	NOD26-like intrinsic protein 1;2	24.25	6.58333	2.36454	0.629584	1.58111	up	0.151447	1	no	GO:0005215(transporter activity);GO:0005886(plasma membrane);GO:0006810(transport);GO:0008150(biological_process);GO:0009987(cellular process);GO:0016020(membrane)	NA
LOC_Os01g10610.1	BES1/BZR1 homolog 4	286.333	344.333	20.1369	23.7504	-0.462886	down	0.37409	1	no	GO:0005575(cellular_component);GO:0006139(nucleobase-containing compound metabolic process);GO:0008150(biological_process);GO:0009058(biosynthetic process)	NA
LOC_Os01g10630.1	NA	34.5	34	2.27546	2.19938	-0.196493	up	0.8367	1	no	NA	NA
LOC_Os01g10630.2	NA	33.5	32	1.84895	1.73222	-0.10903	up	0.931012	1	no	NA	NA
LOC_Os01g10640.1	NA	1	6	0.133951	0.788262	-2.78146	down	0.212235	1	no	NA	NA
LOC_Os01g10680.1	Plant protein of unknown function (DUF641)	74	72	3.6208	3.45524	-0.156965	up	0.823087	1	no	GO:0003674(molecular_function);GO:0005575(cellular_component);GO:0008150(biological_process)	NA
LOC_Os01g10680.2	Plant protein of unknown function (DUF641)	45	42	2.55668	2.34037	-0.0969573	up	0.927038	1	no	GO:0003674(molecular_function);GO:0005575(cellular_component);GO:0008150(biological_process)	NA
LOC_Os01g10690.1	DNA-directed DNA polymerases	84	75	4.07875	3.57176	-0.0329942	up	0.980418	1	no	GO:0005634(nucleus);GO:0006259(DNA metabolic process);GO:0006260(DNA replication);GO:0008152(metabolic process);GO:0009058(biosynthetic process);GO:0016740(transferase activity)	ko00230(Purine metabolism);ko00240(Pyrimidine metabolism);ko03030(DNA replication);ko03410(Base excision repair);ko03420(Nucleotide excision repair);ko03430(Mismatch repair);ko03440(Homologous recombination);ko05166(HTLV-I infection)
LOC_Os01g10700.1	S-domain-2 5	8	5	0.384315	0.235581	0.481579	up	0.844916	1	no	GO:0004672(protein kinase activity);GO:0005515(protein binding);GO:0005524(ATP binding);GO:0005886(plasma membrane);GO:0006464(cellular protein modification process);GO:0006468(protein phosphorylation);GO:0008152(metabolic process);GO:0009987(cellular process);GO:0016301(kinase activity);GO:0030246(carbohydrate binding);GO:0048544(recognition of pollen)	NA
LOC_Os01g10710.1	S-domain-2 5	3	0	0.127935	0	inf	up	0.385927	1	no	GO:0004672(protein kinase activity);GO:0005515(protein binding);GO:0005524(ATP binding);GO:0005886(plasma membrane);GO:0006464(cellular protein modification process);GO:0006468(protein phosphorylation);GO:0008152(metabolic process);GO:0009987(cellular process);GO:0016301(kinase activity);GO:0030246(carbohydrate binding)	NA
LOC_Os01g10770.1	NA	4.16667	3.58333	0.598897	0.505153	-0.196493	up	1	1	no	NA	NA
LOC_Os01g10790.1	Transducin/WD40 repeat-like superfamily protein	118	129	7.5526	8.09799	-0.325077	down	0.574075	1	no	GO:0000166(nucleotide binding);GO:0005515(protein binding);GO:0005622(intracellular);GO:0005886(plasma membrane);GO:0008150(biological_process)	NA
LOC_Os01g10800.1	Pentatricopeptide repeat (PPR) superfamily protein	184	120	6.0202	3.85076	0.420178	up	0.450755	1	no	GO:0007275(multicellular organismal development);GO:0008150(biological_process);GO:0009536(plastid)	NA
LOC_Os01g10810.1	Rho termination factor	39	76	4.96013	9.48014	-1.15902	down	0.0841652	1	no	GO:0003715(transcription termination factor activity);GO:0006353("DNA-templated transcription, termination")	NA
LOC_Os01g10820.1	Ribosomal L5P family protein	347.817	293.767	68.5703	56.8017	0.0467782	up	0.934637	1	no	GO:0003735(structural constituent of ribosome);GO:0005198(structural molecule activity);GO:0005575(cellular_component);GO:0005622(intracellular);GO:0005730(nucleolus);GO:0005773(vacuole);GO:0005829(cytosol);GO:0005840(ribosome);GO:0006412(translation);GO:0009536(plastid)	NA
LOC_Os01g10830.1	3-hydroxyacyl-CoA dehydratase 1	4	4	0.484805	0.475488	-0.196493	up	1	1	no	GO:0003824(catalytic activity);GO:0005777(peroxisome);GO:0006629(lipid metabolic process);GO:0007275(multicellular organismal development);GO:0008152(metabolic process);GO:0009056(catabolic process);GO:0009653(anatomical structure morphogenesis);GO:0009719(response to endogenous stimulus);GO:0009987(cellular process);GO:0016049(cell growth);GO:0030154(cell differentiation)	NA
LOC_Os01g10840.1	Protein kinase superfamily protein	283.7	254.2	16.6336	14.6176	-0.0354305	up	0.95359	1	no	GO:0004672(protein kinase activity);GO:0005515(protein binding);GO:0005524(ATP binding);GO:0005886(plasma membrane);GO:0006464(cellular protein modification process);GO:0006468(protein phosphorylation);GO:0006810(transport);GO:0007165(signal transduction);GO:0007275(multicellular organismal development);GO:0008152(metabolic process);GO:0009653(anatomical structure morphogenesis);GO:0009719(respon…	ko04075(Plant hormone signal transduction)
LOC_Os01g10860.1	NA	86	47	8.37804	4.49071	0.675183	up	0.303871	1	no	NA	NA
LOC_Os01g10870.1	CBL-interacting protein kinase 12	1	2.5	0.070464	0.172775	-1.19649	down	0.918509	1	no	GO:0000166(nucleotide binding);GO:0004672(protein kinase activity);GO:0005515(protein binding);GO:0005524(ATP binding);GO:0006464(cellular protein modification process);GO:0006468(protein phosphorylation);GO:0007165(signal transduction);GO:0008152(metabolic process);GO:0009987(cellular process);GO:0016301(kinase activity)	NA
LOC_Os01g10880.1	NA	2	1	1.09326	0.536125	0.803507	up	1	1	no	NA	NA
LOC_Os01g10890.1	CBL-interacting protein kinase 20	651	1799	34.187	92.6582	-1.66296	down	0.00471105	0.243719	yes	GO:0004672(protein kinase activity);GO:0005524(ATP binding);GO:0005829(cytosol);GO:0006464(cellular protein modification process);GO:0006468(protein phosphorylation);GO:0007165(signal transduction);GO:0008152(metabolic process);GO:0009719(response to endogenous stimulus);GO:0009987(cellular process);GO:0016301(kinase activity)	NA
LOC_Os01g10900.1	Leucine-rich repeat protein kinase family protein	4.5	6	0.171798	0.224662	-0.781455	down	0.721726	1	no	GO:0000166(nucleotide binding);GO:0004672(protein kinase activity);GO:0005515(protein binding);GO:0005524(ATP binding);GO:0006464(cellular protein modification process);GO:0006468(protein phosphorylation);GO:0007165(signal transduction);GO:0007275(multicellular organismal development);GO:0009653(anatomical structure morphogenesis);GO:0016301(kinase activity);GO:0030154(cell differentiation)	NA
LOC_Os01g10900.2	Leucine-rich repeat protein kinase family protein	4.5	7	0.201259	0.307053	-1.00385	down	0.584767	1	no	GO:0000166(nucleotide binding);GO:0004672(protein kinase activity);GO:0005515(protein binding);GO:0005524(ATP binding);GO:0006464(cellular protein modification process);GO:0006468(protein phosphorylation);GO:0007165(signal transduction);GO:0007275(multicellular organismal development);GO:0009653(anatomical structure morphogenesis);GO:0016301(kinase activity);GO:0030154(cell differentiation)	NA
LOC_Os01g10920.1	Peptide-N4-(N-acetyl-beta-glucosaminyl)asparagine amidase A protein	3	1	0.175418	0.0573488	1.38847	up	0.783581	1	no	GO:0005618(cell wall);GO:0005773(vacuole);GO:0008150(biological_process);GO:0016020(membrane)	NA
LOC_Os01g10930.1	Peptide-N4-(N-acetyl-beta-glucosaminyl)asparagine amidase A protein	1	3	0.0474705	0.139675	-1.78146	down	0.620132	1	no	GO:0005618(cell wall);GO:0005773(vacuole);GO:0008150(biological_process);GO:0016020(membrane)	NA
LOC_Os01g10940.1	S-adenosylmethionine synthetase 1	50.0333	27.7333	10.9399	5.94741	0.640008	up	0.409698	1	no	GO:0004478(methionine adenosyltransferase activity);GO:0005524(ATP binding);GO:0005618(cell wall);GO:0005829(cytosol);GO:0005886(plasma membrane);GO:0006139(nucleobase-containing compound metabolic process);GO:0006556(S-adenosylmethionine biosynthetic process);GO:0006950(response to stress);GO:0008150(biological_process);GO:0008152(metabolic process);GO:0009058(biosynthetic process);GO:0009628(re…	NA
LOC_Os01g10950.1	Peptide-N4-(N-acetyl-beta-glucosaminyl)asparagine amidase A protein	33	33	1.47346	1.44515	-0.196493	up	0.839466	1	no	GO:0005618(cell wall);GO:0005773(vacuole);GO:0008150(biological_process);GO:0016020(membrane)	NA
LOC_Os01g10970.1	nodulin MtN21 /EamA-like transporter family protein	2	0.5	0.193445	0.0474319	inf	up	0.609364	1	no	GO:0003674(molecular_function);GO:0016020(membrane)	NA
LOC_Os01g10980.1	nodulin MtN21 /EamA-like transporter family protein	3.5	2	0.327978	0.183814	0.803507	up	0.864501	1	no	GO:0003674(molecular_function);GO:0016020(membrane)	NA
LOC_Os01g10990.1	nodulin MtN21 /EamA-like transporter family protein	2	0	0.138849	0	inf	up	0.609364	1	no	GO:0003674(molecular_function);GO:0016020(membrane)	NA
LOC_Os01g11020.1	NA	2	0	0.381773	0	inf	up	0.609364	1	no	NA	NA
LOC_Os01g11040.1	SCAR family protein	661	579	15.3096	13.1527	-0.00540602	up	0.995311	1	no	GO:0003674(molecular_function);GO:0005515(protein binding);GO:0005737(cytoplasm);GO:0009987(cellular process);GO:0016043(cellular component organization)	NA
LOC_Os01g11054.1	phosphoenolpyruvate carboxylase 3	834.467	826.5	25.5492	24.819	-0.184333	up	0.73583	1	no	GO:0003824(catalytic activity);GO:0005829(cytosol);GO:0006091(generation of precursor metabolites and energy);GO:0006099(tricarboxylic acid cycle);GO:0008152(metabolic process);GO:0008964(phosphoenolpyruvate carboxylase activity);GO:0009056(catabolic process);GO:0015977(carbon fixation)	NA
LOC_Os01g11054.2	phosphoenolpyruvate carboxylase 3	351.233	309.111	12.6421	10.9122	-0.0126287	up	0.987194	1	no	GO:0003824(catalytic activity);GO:0005829(cytosol);GO:0006091(generation of precursor metabolites and energy);GO:0006099(tricarboxylic acid cycle);GO:0008152(metabolic process);GO:0008964(phosphoenolpyruvate carboxylase activity);GO:0009056(catabolic process);GO:0015977(carbon fixation)	NA
LOC_Os01g11054.3	phosphoenolpyruvate carboxylase 3	308.167	287.5	13.9148	12.7321	-0.0996314	up	0.853962	1	no	GO:0003824(catalytic activity);GO:0005829(cytosol);GO:0006091(generation of precursor metabolites and energy);GO:0006099(tricarboxylic acid cycle);GO:0008152(metabolic process);GO:0008964(phosphoenolpyruvate carboxylase activity);GO:0009056(catabolic process);GO:0015977(carbon fixation)	NA
LOC_Os01g11054.4	phosphoenolpyruvate carboxylase 3	263	246.5	13.0754	12.0196	-0.100088	up	0.855305	1	no	GO:0003824(catalytic activity);GO:0005829(cytosol);GO:0006091(generation of precursor metabolites and energy);GO:0006099(tricarboxylic acid cycle);GO:0008152(metabolic process);GO:0008964(phosphoenolpyruvate carboxylase activity);GO:0009056(catabolic process);GO:0015977(carbon fixation)	NA
LOC_Os01g11070.1	Alg9-like mannosyltransferase family	525	618	25.0318	28.8997	-0.431782	down	0.413444	1	no	GO:0005783(endoplasmic reticulum);GO:0005975(carbohydrate metabolic process);GO:0006464(cellular protein modification process);GO:0006506(GPI anchor biosynthetic process);GO:0006629(lipid metabolic process);GO:0008152(metabolic process);GO:0009058(biosynthetic process);GO:0016020(membrane);GO:0016740(transferase activity);GO:0016757("transferase activity, transferring glycosyl groups");GO:0030246…	ko00510(N-Glycan biosynthesis);ko00513(Various types of N-glycan biosynthesis)
LOC_Os01g11110.2	general regulatory factor 12	84	93	6.7898	7.37281	-0.343334	down	0.579686	1	no	GO:0005515(protein binding);GO:0019904(protein domain specific binding)	NA
LOC_Os01g11120.1	CTC-interacting domain 9	249	219	17.3089	14.9309	-0.0112781	up	0.992177	1	no	GO:0000166(nucleotide binding);GO:0003676(nucleic acid binding);GO:0003723(RNA binding);GO:0005575(cellular_component);GO:0008150(biological_process)	NA
LOC_Os01g11130.1	RNA binding (RRM/RBD/RNP motifs) family protein	10	0	0.356732	0	inf	up	0.035213	0.851292	yes	GO:0000166(nucleotide binding);GO:0003676(nucleic acid binding);GO:0003723(RNA binding);GO:0005488(binding);GO:0008150(biological_process)	NA
LOC_Os01g11160.1	cationic amino acid transporter 5	171	95	8.41645	4.58595	0.651504	up	0.250106	1	no	GO:0003333(amino acid transmembrane transport);GO:0005215(transporter activity);GO:0005886(plasma membrane);GO:0006810(transport);GO:0009987(cellular process);GO:0015171(amino acid transmembrane transporter activity);GO:0016020(membrane);GO:0055085(transmembrane transport)	NA
LOC_Os01g11190.1	NA	0.666667	2.03333	0.202115	0.604604	-1.19649	down	0.918509	1	no	NA	NA
LOC_Os01g11200.1	myb domain protein r1	2	0	0.261431	0	inf	up	0.609364	1	no	GO:0003677(DNA binding);GO:0003700(sequence-specific DNA binding transcription factor activity);GO:0005634(nucleus);GO:0006139(nucleobase-containing compound metabolic process);GO:0006950(response to stress);GO:0008150(biological_process);GO:0009058(biosynthetic process);GO:0009628(response to abiotic stimulus);GO:0009719(response to endogenous stimulus)	NA
LOC_Os01g11210.1	NA	1	0	0.10748	0	inf	up	1	1	no	NA	NA
LOC_Os01g11220.1	Protein of unknown function (DUF616)	0	1	0	0.0639089	-inf	down	0.932996	1	no	GO:0003674(molecular_function);GO:0005623(cell);GO:0008150(biological_process)	NA
LOC_Os01g11230.1	SOUL heme-binding family protein	529	402.5	54.2702	40.499	0.199579	up	0.704664	1	no	GO:0005488(binding);GO:0005773(vacuole);GO:0008150(biological_process);GO:0016020(membrane)	NA
LOC_Os01g11230.2	SOUL heme-binding family protein	314	224.5	34.3283	24.072	0.290773	up	0.58145	1	no	GO:0005488(binding);GO:0005773(vacuole);GO:0008150(biological_process);GO:0016020(membrane)	NA
LOC_Os01g11240.1	Protein of unknown function, DUF538	421	486	39.3149	44.5127	-0.403629	down	0.439843	1	no	GO:0005575(cellular_component);GO:0008150(biological_process)	NA
LOC_Os01g11250.1	potassium channel in Arabidopsis thaliana 2	88	89	4.22934	4.1952	-0.212795	up	0.739227	1	no	GO:0000166(nucleotide binding);GO:0005215(transporter activity);GO:0005216(ion channel activity);GO:0005515(protein binding);GO:0005886(plasma membrane);GO:0006810(transport);GO:0006811(ion transport);GO:0009987(cellular process);GO:0016020(membrane);GO:0055085(transmembrane transport)	NA
LOC_Os01g11260.1	translocase 11	12	9	0.728022	0.535524	0.218545	up	0.943089	1	no	GO:0003824(catalytic activity);GO:0005215(transporter activity);GO:0005975(carbohydrate metabolic process);GO:0006464(cellular protein modification process);GO:0006629(lipid metabolic process);GO:0006810(transport);GO:0008963(phospho-N-acetylmuramoyl-pentapeptide-transferase activity);GO:0009058(biosynthetic process);GO:0009987(cellular process);GO:0016020(membrane);GO:0016021(integral component …	NA
LOC_Os01g11270.1	cytochrome P450, family 710, subfamily A, polypeptide 1	2.33333	0	0.139604	0	inf	up	0.609364	1	no	GO:0003824(catalytic activity);GO:0005506(iron ion binding);GO:0008152(metabolic process);GO:0009055(electron carrier activity);GO:0016705("oxidoreductase activity, acting on paired donors, with incorporation or reduction of molecular oxygen");GO:0019825(oxygen binding);GO:0020037(heme binding);GO:0055114(oxidation-reduction process)	NA
LOC_Os01g11280.1	cytochrome P450, family 710, subfamily A, polypeptide 1	3.5	0	0.229863	0	inf	up	0.257309	1	no	GO:0003824(catalytic activity);GO:0005506(iron ion binding);GO:0008152(metabolic process);GO:0009055(electron carrier activity);GO:0016705("oxidoreductase activity, acting on paired donors, with incorporation or reduction of molecular oxygen");GO:0019825(oxygen binding);GO:0020037(heme binding);GO:0055114(oxidation-reduction process)	NA
LOC_Os01g11300.1	cytochrome P450, family 710, subfamily A, polypeptide 1	7.33333	0	0.475273	0	inf	up	0.0890735	1	no	GO:0003824(catalytic activity);GO:0005506(iron ion binding);GO:0008152(metabolic process);GO:0009055(electron carrier activity);GO:0016705("oxidoreductase activity, acting on paired donors, with incorporation or reduction of molecular oxygen");GO:0019825(oxygen binding);GO:0020037(heme binding);GO:0055114(oxidation-reduction process)	NA
LOC_Os01g11340.1	cytochrome P450, family 710, subfamily A, polypeptide 1	61.8333	15	3.30651	0.786705	1.85081	up	0.0199479	0.618602	yes	GO:0003824(catalytic activity);GO:0005506(iron ion binding);GO:0008152(metabolic process);GO:0009055(electron carrier activity);GO:0016705("oxidoreductase activity, acting on paired donors, with incorporation or reduction of molecular oxygen");GO:0019825(oxygen binding);GO:0020037(heme binding);GO:0055114(oxidation-reduction process)	ko00100(Steroid biosynthesis)
LOC_Os01g11350.1	Basic-leucine zipper (bZIP) transcription factor family protein	1	4	0.0729822	0.286319	-2.19649	down	0.427142	1	no	GO:0003677(DNA binding);GO:0003700(sequence-specific DNA binding transcription factor activity);GO:0005515(protein binding);GO:0005634(nucleus);GO:0006139(nucleobase-containing compound metabolic process);GO:0006355("regulation of transcription, DNA-templated");GO:0009058(biosynthetic process);GO:0043565(sequence-specific DNA binding);GO:0046983(protein dimerization activity)	NA
LOC_Os01g11400.1	NA	1	0	0.443576	0	inf	up	1	1	no	NA	NA
LOC_Os01g11414.1	sodium/calcium exchanger family protein / calcium-binding EF hand family protein	70	66	3.64946	3.3748	-0.111604	up	0.884688	1	no	GO:0005488(binding);GO:0005575(cellular_component);GO:0005773(vacuole);GO:0006810(transport);GO:0009987(cellular process);GO:0016020(membrane);GO:0016021(integral component of membrane);GO:0055085(transmembrane transport)	NA
LOC_Os01g11414.2	sodium/calcium exchanger family protein / calcium-binding EF hand family protein	62.5	58	4.1047	3.73596	-0.100278	up	0.90537	1	no	GO:0005488(binding);GO:0005575(cellular_component);GO:0005773(vacuole);GO:0006810(transport);GO:0009987(cellular process);GO:0016020(membrane);GO:0016021(integral component of membrane);GO:0055085(transmembrane transport)	NA
LOC_Os01g11430.1	NA	0	1	0	0.0568573	-inf	down	0.932996	1	no	NA	NA
LOC_Os01g11480.1	RING/U-box superfamily protein	0.5	0	0.108017	0	0	up	1	1	no	GO:0003824(catalytic activity);GO:0005488(binding);GO:0005622(intracellular);GO:0005623(cell);GO:0006464(cellular protein modification process);GO:0006950(response to stress);GO:0007165(signal transduction);GO:0009628(response to abiotic stimulus);GO:0009719(response to endogenous stimulus)	NA
LOC_Os01g11520.1	RING/U-box superfamily protein	13	5	1.13287	0.427346	1.18202	up	0.400051	1	no	GO:0005488(binding)	NA
LOC_Os01g11550.1	TCP family transcription factor 4	0	1	0	0.0429247	-inf	down	0.932996	1	no	GO:0000003(reproduction);GO:0003677(DNA binding);GO:0003700(sequence-specific DNA binding transcription factor activity);GO:0005575(cellular_component);GO:0006139(nucleobase-containing compound metabolic process);GO:0007275(multicellular organismal development);GO:0008150(biological_process);GO:0009058(biosynthetic process);GO:0009653(anatomical structure morphogenesis);GO:0009790(embryo developm…	NA
LOC_Os01g11570.1	SGNH hydrolase-type esterase superfamily protein	199.5	138.167	19.1592	13.014	0.338839	up	0.538543	1	no	GO:0005575(cellular_component);GO:0006629(lipid metabolic process);GO:0008152(metabolic process);GO:0016787(hydrolase activity);GO:0016788("hydrolase activity, acting on ester bonds")	NA
LOC_Os01g11580.1	global transcription factor group E4	148	169.5	8.51139	9.56051	-0.396431	down	0.472432	1	no	GO:0003677(DNA binding);GO:0005515(protein binding);GO:0005575(cellular_component);GO:0007049(cell cycle);GO:0007275(multicellular organismal development);GO:0008150(biological_process)	NA
LOC_Os01g11580.2	global transcription factor group E4	107	114.5	9.59477	10.07	-0.287916	down	0.628104	1	no	GO:0003677(DNA binding);GO:0005515(protein binding);GO:0005575(cellular_component);GO:0007049(cell cycle);GO:0007275(multicellular organismal development);GO:0008150(biological_process)	NA
LOC_Os01g11590.2	Protein of unknown function DUF455	249	266	15.1916	15.9169	-0.291773	down	0.58049	1	no	GO:0008150(biological_process)	NA
LOC_Os01g11600.1	NA	31	11	14.3385	4.99008	1.29827	up	0.18071	1	no	GO:0003674(molecular_function);GO:0008150(biological_process)	NA
LOC_Os01g11620.1	GDSL-like Lipase/Acylhydrolase superfamily protein	9.16667	10.8333	0.621637	0.720543	-0.486	down	0.755541	1	no	GO:0005618(cell wall);GO:0006629(lipid metabolic process);GO:0008152(metabolic process);GO:0016787(hydrolase activity);GO:0016788("hydrolase activity, acting on ester bonds")	NA
LOC_Os01g11620.2	GDSL-like Lipase/Acylhydrolase superfamily protein	7.16667	10.8333	0.50205	0.744328	-0.84857	down	0.548515	1	no	GO:0005618(cell wall);GO:0006629(lipid metabolic process);GO:0008152(metabolic process);GO:0016787(hydrolase activity);GO:0016788("hydrolase activity, acting on ester bonds")	NA
LOC_Os01g11650.1	GDSL-like Lipase/Acylhydrolase superfamily protein	473.833	219.333	30.1495	13.6877	0.917463	up	0.0789025	1	no	GO:0005623(cell);GO:0006629(lipid metabolic process);GO:0008152(metabolic process);GO:0016787(hydrolase activity);GO:0016788("hydrolase activity, acting on ester bonds")	NA
LOC_Os01g11650.2	GDSL-like Lipase/Acylhydrolase superfamily protein	251.833	121.333	9.20209	4.34836	0.861924	up	0.111354	1	no	GO:0005623(cell);GO:0006629(lipid metabolic process);GO:0008152(metabolic process);GO:0016787(hydrolase activity);GO:0016788("hydrolase activity, acting on ester bonds")	NA
LOC_Os01g11660.1	GDSL-like Lipase/Acylhydrolase superfamily protein	10	4	0.835128	0.327632	1.12544	up	0.487006	1	no	GO:0005623(cell);GO:0006629(lipid metabolic process);GO:0008152(metabolic process);GO:0016787(hydrolase activity);GO:0016788("hydrolase activity, acting on ester bonds")	NA
LOC_Os01g11670.1	serine carboxypeptidase-like 50	37.3595	45.7429	2.47765	2.97532	-0.510602	down	0.500601	1	no	GO:0004185(serine-type carboxypeptidase activity);GO:0005773(vacuole);GO:0006508(proteolysis);GO:0016787(hydrolase activity);GO:0019538(protein metabolic process)	NA
LOC_Os01g11700.1	GDSL-like Lipase/Acylhydrolase superfamily protein	3	0	0.210569	0	inf	up	0.385927	1	no	GO:0005623(cell);GO:0005975(carbohydrate metabolic process);GO:0006091(generation of precursor metabolites and energy);GO:0006629(lipid metabolic process);GO:0008152(metabolic process);GO:0009058(biosynthetic process);GO:0016787(hydrolase activity);GO:0016788("hydrolase activity, acting on ester bonds")	NA
LOC_Os01g11700.2	GDSL-like Lipase/Acylhydrolase superfamily protein	3	0	0.199814	0	inf	up	0.385927	1	no	GO:0005623(cell);GO:0005975(carbohydrate metabolic process);GO:0006091(generation of precursor metabolites and energy);GO:0006629(lipid metabolic process);GO:0008152(metabolic process);GO:0009058(biosynthetic process);GO:0016787(hydrolase activity);GO:0016788("hydrolase activity, acting on ester bonds")	NA
LOC_Os01g11710.1	GDSL-like Lipase/Acylhydrolase superfamily protein	12	0	0.699027	0	inf	up	0.0198701	0.617132	yes	GO:0005623(cell);GO:0006629(lipid metabolic process);GO:0008152(metabolic process);GO:0016787(hydrolase activity);GO:0016788("hydrolase activity, acting on ester bonds")	NA
LOC_Os01g11750.1	GDSL-like Lipase/Acylhydrolase superfamily protein	2	0	0.188394	0	inf	up	0.609364	1	no	GO:0005623(cell);GO:0006629(lipid metabolic process);GO:0008152(metabolic process);GO:0016787(hydrolase activity);GO:0016788("hydrolase activity, acting on ester bonds")	NA
LOC_Os01g11780.1	NA	0.5	0.5	0.0835128	0.0819079	0	up	1	1	no	NA	NA
LOC_Os01g11810.1	TRICHOME BIREFRINGENCE-LIKE 38	6	0.5	0.392859	0.0321091	inf	up	0.12447	1	no	GO:0005623(cell);GO:0008150(biological_process)	NA
LOC_Os01g11810.2	TRICHOME BIREFRINGENCE-LIKE 38	6	0.5	0.419236	0.0342649	inf	up	0.12447	1	no	GO:0005623(cell);GO:0008150(biological_process)	NA
LOC_Os01g11820.1	Drug/metabolite transporter superfamily protein	2	1	0.211599	0.103766	0.803507	up	1	1	no	GO:0005215(transporter activity);GO:0006810(transport);GO:0009987(cellular process);GO:0016020(membrane)	NA
LOC_Os01g11860.1	Class I glutamine amidotransferase-like superfamily protein	185	28	13.3309	1.97888	2.52753	up	6.43636e-05	0.00942041	yes	GO:0008150(biological_process);GO:0009536(plastid)	NA
LOC_Os01g11870.1	NA	0	1	0	0.211882	-inf	down	0.932996	1	no	NA	NA
LOC_Os01g11880.1	Class I glutamine amidotransferase-like superfamily protein	149	96	7.47297	4.72227	0.437713	up	0.448336	1	no	GO:0008150(biological_process);GO:0009536(plastid)	NA
LOC_Os01g11900.1	HhH-GPD base excision DNA repair family protein	1523	1379	25.4616	22.6111	-0.0531995	up	0.928937	1	no	GO:0000003(reproduction);GO:0003824(catalytic activity);GO:0005634(nucleus);GO:0006139(nucleobase-containing compound metabolic process);GO:0006259(DNA metabolic process);GO:0006284(base-excision repair);GO:0008152(metabolic process);GO:0009790(embryo development);GO:0009791(post-embryonic development);GO:0016787(hydrolase activity);GO:0040029("regulation of gene expression, epigenetic")	NA
LOC_Os01g11910.1	basic helix-loop-helix (bHLH) DNA-binding superfamily protein	99.5	39	4.9996	1.92198	1.16196	up	0.0744699	1	no	GO:0003677(DNA binding);GO:0003700(sequence-specific DNA binding transcription factor activity);GO:0005634(nucleus);GO:0006139(nucleobase-containing compound metabolic process);GO:0006355("regulation of transcription, DNA-templated");GO:0009058(biosynthetic process);GO:0030528(transcription regulator activity)	NA
LOC_Os01g11940.1	PEBP (phosphatidylethanolamine-binding protein) family protein	123.5	20	10.7796	1.71214	2.43578	up	0.000390639	0.0382552	yes	GO:0000003(reproduction);GO:0005515(protein binding);GO:0005634(nucleus);GO:0005737(cytoplasm);GO:0008289(lipid binding);GO:0009628(response to abiotic stimulus);GO:0009791(post-embryonic development);GO:0009908(flower development);GO:0009987(cellular process)	NA
LOC_Os01g11946.1	ABC transporter family protein	982.5	1084	36.6054	39.6108	-0.339063	down	0.544126	1	no	GO:0005215(transporter activity);GO:0005524(ATP binding);GO:0006139(nucleobase-containing compound metabolic process);GO:0006810(transport);GO:0009056(catabolic process);GO:0009276(Gram-negative-bacterium-type cell wall);GO:0009536(plastid);GO:0009987(cellular process);GO:0016020(membrane);GO:0016021(integral component of membrane);GO:0016787(hydrolase activity);GO:0016887(ATPase activity)	NA
LOC_Os01g11946.2	ABC transporter family protein	898.5	984	33.0323	35.4804	-0.328436	down	0.552172	1	no	GO:0005215(transporter activity);GO:0005524(ATP binding);GO:0006139(nucleobase-containing compound metabolic process);GO:0006810(transport);GO:0009056(catabolic process);GO:0009276(Gram-negative-bacterium-type cell wall);GO:0009536(plastid);GO:0009987(cellular process);GO:0016020(membrane);GO:0016021(integral component of membrane);GO:0016787(hydrolase activity);GO:0016887(ATPase activity)	NA
LOC_Os01g11952.1	SET domain protein 16	242	211	7.15832	6.1214	0.00127111	up	1	1	no	GO:0003677(DNA binding);GO:0005488(binding);GO:0005515(protein binding);GO:0005575(cellular_component);GO:0006139(nucleobase-containing compound metabolic process);GO:0008150(biological_process);GO:0009058(biosynthetic process)	NA
LOC_Os01g11960.1	SET domain protein 14	122.5	123.5	6.47704	6.40442	-0.219952	up	0.70891	1	no	GO:0003677(DNA binding);GO:0005488(binding);GO:0005515(protein binding);GO:0006139(nucleobase-containing compound metabolic process);GO:0009058(biosynthetic process)	NA
LOC_Os01g11960.2	SET domain protein 14	124.5	117.5	6.80898	6.30265	-0.12494	up	0.839837	1	no	GO:0003677(DNA binding);GO:0005488(binding);GO:0005515(protein binding);GO:0006139(nucleobase-containing compound metabolic process);GO:0009058(biosynthetic process)	NA
LOC_Os01g11970.1	NA	5	3	0.549963	0.323636	0.540473	up	0.914053	1	no	GO:0003674(molecular_function);GO:0005829(cytosol);GO:0008150(biological_process)	NA
LOC_Os01g11980.1	Got1/Sft2-like vescicle transport protein family	28	28	3.76461	3.69227	-0.196493	up	0.854948	1	no	GO:0003674(molecular_function);GO:0006810(transport);GO:0009987(cellular process);GO:0016021(integral component of membrane);GO:0016192(vesicle-mediated transport)	NA
LOC_Os01g11990.1	reduced male fertility	1.75	3.5	0.135581	0.265952	-1.19649	down	0.674237	1	no	GO:0003674(molecular_function);GO:0005634(nucleus);GO:0007275(multicellular organismal development);GO:0009908(flower development)	NA
LOC_Os01g12000.1	NA	85	25	7.48558	2.15933	1.56904	up	0.0255539	0.719257	yes	NA	NA
LOC_Os01g12060.1	NA	4.83333	7	1.1703	1.66235	-0.68192	down	0.733724	1	no	NA	NA
LOC_Os01g12080.1	Plant protein 1589 of unknown function	3262.36	3855.07	191.794	222.285	-0.437467	down	0.537928	1	no	GO:0003674(molecular_function);GO:0005575(cellular_component);GO:0008150(biological_process)	NA
LOC_Os01g12080.3	Plant protein 1589 of unknown function	3102.36	3671.07	157.494	182.783	-0.439467	down	0.531337	1	no	GO:0003674(molecular_function);GO:0005575(cellular_component);GO:0008150(biological_process)	NA
LOC_Os01g12090.1	Translation elongation factor EF1B/ribosomal protein S6 family protein	78	83	13.5944	14.1879	-0.28613	down	0.65563	1	no	GO:0003723(RNA binding);GO:0005198(structural molecule activity);GO:0005840(ribosome);GO:0006412(translation)	ko03010(Ribosome)
LOC_Os01g12100.1	NA	277	166	62.0713	36.4831	0.54221	up	0.307624	1	no	NA	NA
LOC_Os01g12130.1	Nodulin MtN3 family protein	33	77	4.49833	10.2944	-1.41889	down	0.0374985	0.87464	yes	GO:0005215(transporter activity);GO:0005886(plasma membrane);GO:0006810(transport);GO:0008150(biological_process);GO:0009987(cellular process);GO:0016020(membrane);GO:0016021(integral component of membrane)	NA
LOC_Os01g12150.1	osmotin 34	0.5	0	0.125269	0	0	up	1	1	no	GO:0003674(molecular_function);GO:0005515(protein binding);GO:0005576(extracellular region);GO:0005618(cell wall);GO:0005773(vacuole);GO:0006950(response to stress);GO:0008150(biological_process);GO:0009058(biosynthetic process);GO:0009607(response to biotic stimulus);GO:0009628(response to abiotic stimulus);GO:0009987(cellular process);GO:0019748(secondary metabolic process)	NA
LOC_Os01g12160.1	Auxin-responsive GH3 family protein	25	13.5	1.42486	0.75464	0.640008	up	0.535263	1	no	GO:0000166(nucleotide binding);GO:0003824(catalytic activity);GO:0005515(protein binding);GO:0005737(cytoplasm);GO:0005773(vacuole);GO:0006464(cellular protein modification process);GO:0006629(lipid metabolic process);GO:0006950(response to stress);GO:0007165(signal transduction);GO:0008150(biological_process);GO:0008152(metabolic process);GO:0009605(response to external stimulus);GO:0009607(resp…	NA
LOC_Os01g12160.2	Auxin-responsive GH3 family protein	20	10.5	0.76113	0.391914	0.803507	up	0.480515	1	no	GO:0000166(nucleotide binding);GO:0003824(catalytic activity);GO:0005515(protein binding);GO:0005737(cytoplasm);GO:0005773(vacuole);GO:0006464(cellular protein modification process);GO:0006629(lipid metabolic process);GO:0006950(response to stress);GO:0007165(signal transduction);GO:0008150(biological_process);GO:0008152(metabolic process);GO:0009605(response to external stimulus);GO:0009607(resp…	NA
LOC_Os01g12180.1	NA	97	83	5.51106	4.62502	0.0283805	up	0.983596	1	no	GO:0003674(molecular_function);GO:0005575(cellular_component);GO:0008150(biological_process)	NA
LOC_Os01g12190.1	NA	154	133	22.7082	19.2347	0.0150112	up	0.992973	1	no	GO:0003674(molecular_function);GO:0005575(cellular_component);GO:0008150(biological_process)	NA
LOC_Os01g12200.1	Uncharacterized conserved protein (DUF2358)	265	485	23.5482	42.2693	-1.06849	down	0.0411282	0.924912	yes	GO:0003674(molecular_function);GO:0008150(biological_process)	NA
LOC_Os01g12210.1	aluminum-activated malate transporter 9	263	1446	14.7871	79.7386	-2.65543	down	5.09648e-06	0.00117779	yes	GO:0005215(transporter activity);GO:0005773(vacuole);GO:0005886(plasma membrane);GO:0006810(transport);GO:0009987(cellular process);GO:0010044(response to aluminum ion);GO:0016020(membrane)	NA
LOC_Os01g12220.1	Uncharacterized protein family (UPF0016)	200	193	27.0244	25.5774	-0.145094	up	0.793784	1	no	GO:0009536(plastid);GO:0016020(membrane)	NA
LOC_Os01g12230.1	NA	40	40	4.6854	4.59535	-0.196493	up	0.82193	1	no	GO:0042318(penicillin biosynthetic process)	NA
LOC_Os01g12250.1	NA	0	1	0	0.0717733	-inf	down	0.932996	1	no	GO:0003674(molecular_function);GO:0005575(cellular_component);GO:0008150(biological_process)	NA
LOC_Os01g12260.1	vacuolar ATP synthase subunit E1	65	31	5.26975	2.46497	0.871679	up	0.225622	1	no	GO:0000003(reproduction);GO:0005215(transporter activity);GO:0005739(mitochondrion);GO:0005773(vacuole);GO:0005829(cytosol);GO:0005840(ribosome);GO:0006139(nucleobase-containing compound metabolic process);GO:0006810(transport);GO:0006950(response to stress);GO:0009056(catabolic process);GO:0009058(biosynthetic process);GO:0009607(response to biotic stimulus);GO:0009628(response to abiotic stimul…	NA
LOC_Os01g12270.1	NA	768	562	314.859	225.976	0.254043	up	0.634487	1	no	NA	NA
LOC_Os01g12280.1	hAT transposon superfamily	209	133	10.4435	6.51815	0.455584	up	0.405187	1	no	GO:0003677(DNA binding);GO:0005515(protein binding);GO:0005575(cellular_component);GO:0008150(biological_process);GO:0046983(protein dimerization activity)	NA
LOC_Os01g12290.1	S-locus lectin protein kinase family protein	9	8	0.418425	0.364786	-0.0265679	up	1	1	no	GO:0000166(nucleotide binding);GO:0004672(protein kinase activity);GO:0005524(ATP binding);GO:0005623(cell);GO:0006464(cellular protein modification process);GO:0006468(protein phosphorylation);GO:0009875(pollen-pistil interaction);GO:0016301(kinase activity);GO:0030246(carbohydrate binding)	NA
LOC_Os01g12304.1	GDSL-like Lipase/Acylhydrolase superfamily protein	65.6667	40.3333	5.93757	3.57685	0.525973	up	0.456147	1	no	GO:0005623(cell);GO:0006629(lipid metabolic process);GO:0008152(metabolic process);GO:0016787(hydrolase activity);GO:0016788("hydrolase activity, acting on ester bonds")	NA
LOC_Os01g12320.1	GDSL-like Lipase/Acylhydrolase superfamily protein	273.833	156.333	19.7453	11.0561	0.616137	up	0.24744	1	no	GO:0005623(cell);GO:0006629(lipid metabolic process);GO:0008152(metabolic process);GO:0016787(hydrolase activity);GO:0016788("hydrolase activity, acting on ester bonds")	NA
LOC_Os01g12320.2	GDSL-like Lipase/Acylhydrolase superfamily protein	217.833	114.333	17.4384	8.97691	0.738801	up	0.177861	1	no	GO:0005623(cell);GO:0006629(lipid metabolic process);GO:0008152(metabolic process);GO:0016787(hydrolase activity);GO:0016788("hydrolase activity, acting on ester bonds")	NA
LOC_Os01g12320.3	GDSL-like Lipase/Acylhydrolase superfamily protein	88.6667	46	11.7032	5.95491	0.755679	up	0.247442	1	no	GO:0005623(cell);GO:0006629(lipid metabolic process);GO:0008152(metabolic process);GO:0016787(hydrolase activity);GO:0016788("hydrolase activity, acting on ester bonds")	NA
LOC_Os01g12330.1	NA	2	0	0.0969827	0	inf	up	0.609364	1	no	NA	NA
LOC_Os01g12381.1	GDSL-like Lipase/Acylhydrolase superfamily protein	11	11	1.30116	1.27615	-0.196493	up	0.950622	1	no	GO:0005773(vacuole);GO:0006629(lipid metabolic process);GO:0008152(metabolic process);GO:0016787(hydrolase activity);GO:0016788("hydrolase activity, acting on ester bonds")	NA
LOC_Os01g12390.1	Leucine-rich repeat protein kinase family protein	173	129	7.83769	5.73198	0.226908	up	0.689392	1	no	GO:0000166(nucleotide binding);GO:0004672(protein kinase activity);GO:0005515(protein binding);GO:0005524(ATP binding);GO:0005886(plasma membrane);GO:0006464(cellular protein modification process);GO:0006468(protein phosphorylation);GO:0007165(signal transduction);GO:0016301(kinase activity)	NA
LOC_Os01g12400.2	S-locus lectin protein kinase family protein	49.5	83.5	1.99016	3.29263	-0.944954	down	0.142923	1	no	GO:0000166(nucleotide binding);GO:0004672(protein kinase activity);GO:0005524(ATP binding);GO:0005623(cell);GO:0006464(cellular protein modification process);GO:0006468(protein phosphorylation);GO:0009875(pollen-pistil interaction);GO:0016301(kinase activity);GO:0030246(carbohydrate binding)	NA
LOC_Os01g12410.1	S-locus lectin protein kinase family protein	9.5	12.5	0.449196	0.579689	-0.459527	down	0.757897	1	no	GO:0000166(nucleotide binding);GO:0004672(protein kinase activity);GO:0005524(ATP binding);GO:0005623(cell);GO:0006464(cellular protein modification process);GO:0006468(protein phosphorylation);GO:0009875(pollen-pistil interaction);GO:0016301(kinase activity);GO:0030246(carbohydrate binding);GO:0048544(recognition of pollen)	NA
LOC_Os01g12420.1	S-locus lectin protein kinase family protein	1	3	0.0407349	0.119856	-1.78146	down	0.620132	1	no	GO:0000166(nucleotide binding);GO:0004672(protein kinase activity);GO:0005524(ATP binding);GO:0005623(cell);GO:0006464(cellular protein modification process);GO:0006468(protein phosphorylation);GO:0009875(pollen-pistil interaction);GO:0016301(kinase activity);GO:0030246(carbohydrate binding);GO:0048544(recognition of pollen)	NA
LOC_Os01g12430.1	S-locus lectin protein kinase family protein	7	7	0.281646	0.276234	-0.196493	up	1	1	no	GO:0000166(nucleotide binding);GO:0004672(protein kinase activity);GO:0005524(ATP binding);GO:0005623(cell);GO:0006464(cellular protein modification process);GO:0006468(protein phosphorylation);GO:0009875(pollen-pistil interaction);GO:0016301(kinase activity);GO:0030246(carbohydrate binding);GO:0048544(recognition of pollen)	NA
LOC_Os01g12440.1	cytokinin response factor 4	0	3	0	0.173736	-inf	down	0.28899	1	no	GO:0000003(reproduction);GO:0003677(DNA binding);GO:0003700(sequence-specific DNA binding transcription factor activity);GO:0005515(protein binding);GO:0005634(nucleus);GO:0006139(nucleobase-containing compound metabolic process);GO:0006355("regulation of transcription, DNA-templated");GO:0006810(transport);GO:0007275(multicellular organismal development);GO:0009058(biosynthetic process);GO:00097…	NA
LOC_Os01g12464.1	Cox19-like CHCH family protein	17	13.1111	2.4338	1.84098	0.19053	up	0.924618	1	no	NA	NA
LOC_Os01g12470.1	manganese tracking factor for mitochondrial SOD2	114	100	8.74452	7.52322	-0.00745911	up	1	1	no	GO:0005488(binding);GO:0005739(mitochondrion);GO:0006810(transport);GO:0009987(cellular process);GO:0016020(membrane)	NA
LOC_Os01g12480.1	NA	140	135	16.4702	15.5767	-0.144026	up	0.807758	1	no	GO:0003674(molecular_function);GO:0005575(cellular_component);GO:0008150(biological_process)	NA
LOC_Os01g12490.1	Flavin-binding monooxygenase family protein	6	14	0.293711	0.672156	-1.41889	down	0.262932	1	no	GO:0000166(nucleotide binding);GO:0003824(catalytic activity);GO:0004499("N,N-dimethylaniline monooxygenase activity");GO:0005488(binding);GO:0008152(metabolic process);GO:0009058(biosynthetic process);GO:0009987(cellular process);GO:0016491(oxidoreductase activity);GO:0050660(flavin adenine dinucleotide binding);GO:0050661(NADP binding);GO:0055114(oxidation-reduction process)	NA
LOC_Os01g12500.1	NA	3.16667	2.83333	0.892543	0.783244	-0.196493	up	1	1	no	NA	NA
LOC_Os01g12520.1	Mitochondrial substrate carrier family protein	1	2	0.111695	0.219097	-1.19649	down	0.918509	1	no	GO:0005215(transporter activity);GO:0005488(binding);GO:0005739(mitochondrion);GO:0006810(transport);GO:0006950(response to stress);GO:0009058(biosynthetic process);GO:0009628(response to abiotic stimulus);GO:0009987(cellular process);GO:0016020(membrane)	NA
LOC_Os01g12530.1	smr (Small MutS Related) domain-containing protein	140.25	206.6	6.68706	9.6613	-0.760697	down	0.160489	1	no	GO:0000166(nucleotide binding);GO:0003677(DNA binding);GO:0006259(DNA metabolic process);GO:0006950(response to stress)	NA
LOC_Os01g12530.2	smr (Small MutS Related) domain-containing protein	151.833	239.6	5.99319	9.27578	-0.855456	down	0.110038	1	no	GO:0000166(nucleotide binding);GO:0003677(DNA binding);GO:0006259(DNA metabolic process);GO:0006950(response to stress)	NA
LOC_Os01g12530.3	smr (Small MutS Related) domain-containing protein	141.083	204.6	6.36243	9.04951	-0.736422	down	0.174399	1	no	GO:0000166(nucleotide binding);GO:0003677(DNA binding);GO:0006259(DNA metabolic process);GO:0006950(response to stress)	NA
LOC_Os01g12530.4	smr (Small MutS Related) domain-containing protein	88.7333	125.2	5.79243	8.01587	-0.686544	down	0.239715	1	no	GO:0000166(nucleotide binding);GO:0003677(DNA binding);GO:0006259(DNA metabolic process);GO:0006950(response to stress)	NA
LOC_Os01g12530.5	smr (Small MutS Related) domain-containing protein	137.25	205.6	4.19631	6.16525	-0.784961	down	0.148131	1	no	GO:0000166(nucleotide binding);GO:0003677(DNA binding);GO:0006259(DNA metabolic process);GO:0006950(response to stress)	NA
LOC_Os01g12530.6	smr (Small MutS Related) domain-containing protein	112.85	173.4	8.73056	13.1572	-0.810942	down	0.144641	1	no	GO:0000166(nucleotide binding);GO:0003677(DNA binding);GO:0006259(DNA metabolic process);GO:0006950(response to stress)	NA
LOC_Os01g12540.1	GTP binding;GTP binding	151.5	150	6.98349	6.78147	-0.177384	up	0.756849	1	no	GO:0000166(nucleotide binding);GO:0005525(GTP binding);GO:0005622(intracellular);GO:0015093(ferrous iron transmembrane transporter activity);GO:0015684(ferrous iron transport);GO:0016021(integral component of membrane)	NA
LOC_Os01g12540.2	GTP binding;GTP binding	150.5	143	4.8828	4.55031	-0.127546	up	0.828762	1	no	GO:0000166(nucleotide binding);GO:0005525(GTP binding);GO:0005622(intracellular);GO:0015093(ferrous iron transmembrane transporter activity);GO:0015684(ferrous iron transport);GO:0016021(integral component of membrane)	NA
LOC_Os01g12550.1	Tic22-like family protein	291	254	15.5688	13.3281	-0.000302283	up	1	1	no	GO:0003674(molecular_function);GO:0005575(cellular_component);GO:0008150(biological_process)	NA
LOC_Os01g12560.1	ketopantoate hydroxymethyltransferase 1	244	157	19.1924	12.1119	0.439624	up	0.413277	1	no	GO:0003864(3-methyl-2-oxobutanoate hydroxymethyltransferase activity);GO:0005739(mitochondrion);GO:0009058(biosynthetic process);GO:0009987(cellular process);GO:0015940(pantothenate biosynthetic process);GO:0016740(transferase activity)	ko00770(Pantothenate and CoA biosynthesis)
LOC_Os01g12580.1	Late embryogenesis abundant protein	2	8	0.172482	0.67667	-2.19649	down	0.215417	1	no	GO:0000003(reproduction);GO:0003674(molecular_function);GO:0005829(cytosol);GO:0006950(response to stress);GO:0009607(response to biotic stimulus);GO:0009628(response to abiotic stimulus);GO:0009790(embryo development);GO:0009791(post-embryonic development)	NA
LOC_Os01g12650.1	VIRB2-interacting protein 1	32	20	2.66214	1.63186	0.481579	up	0.606125	1	no	GO:0005783(endoplasmic reticulum);GO:0005886(plasma membrane);GO:0008150(biological_process);GO:0016020(membrane)	NA
LOC_Os01g12660.1	P-loop containing nucleoside triphosphate hydrolases superfamily protein	17	15	0.62014	0.536667	-0.0159207	up	1	1	no	GO:0000003(reproduction);GO:0000166(nucleotide binding);GO:0005524(ATP binding);GO:0006139(nucleobase-containing compound metabolic process);GO:0006281(DNA repair);GO:0006310(DNA recombination);GO:0007275(multicellular organismal development);GO:0008152(metabolic process);GO:0009056(catabolic process);GO:0009378(four-way junction helicase activity);GO:0016787(hydrolase activity);GO:0016887(ATPase…	NA
LOC_Os01g12670.1	NA	37.6667	32.25	2.12886	1.78769	0.0514346	up	0.989746	1	no	GO:0003674(molecular_function);GO:0005575(cellular_component);GO:0008150(biological_process)	NA
LOC_Os01g12670.2	NA	37.6667	32.25	2.11231	1.77379	0.0514346	up	0.989746	1	no	GO:0003674(molecular_function);GO:0005575(cellular_component);GO:0008150(biological_process)	NA
LOC_Os01g12670.4	NA	41.5	33.75	2.2072	1.76052	0.108362	up	0.923506	1	no	GO:0003674(molecular_function);GO:0005575(cellular_component);GO:0008150(biological_process)	NA
LOC_Os01g12670.5	NA	37.1667	31.75	2.10279	1.76181	0.0129604	up	1	1	no	GO:0003674(molecular_function);GO:0005575(cellular_component);GO:0008150(biological_process)	NA
LOC_Os01g12680.1	SLAC1 homologue 3	25.569	32.5452	1.14687	1.43173	-0.540447	down	0.52966	1	no	GO:0005215(transporter activity);GO:0005886(plasma membrane);GO:0006810(transport);GO:0016020(membrane);GO:0016021(integral component of membrane);GO:0019725(cellular homeostasis);GO:0055085(transmembrane transport)	NA
LOC_Os01g12680.2	SLAC1 homologue 3	24.569	29.2119	0.900499	1.05009	-0.410618	down	0.656392	1	no	GO:0005215(transporter activity);GO:0005886(plasma membrane);GO:0006810(transport);GO:0016020(membrane);GO:0016021(integral component of membrane);GO:0019725(cellular homeostasis);GO:0055085(transmembrane transport)	NA
LOC_Os01g12680.3	SLAC1 homologue 3	27.569	31.2119	1.19642	1.32848	-0.343334	down	0.706062	1	no	GO:0005215(transporter activity);GO:0005886(plasma membrane);GO:0006810(transport);GO:0016020(membrane);GO:0016021(integral component of membrane);GO:0019725(cellular homeostasis);GO:0055085(transmembrane transport)	NA
LOC_Os01g12680.4	SLAC1 homologue 3	23.9024	26.5452	0.931923	1.01507	-0.366418	down	0.704545	1	no	GO:0005215(transporter activity);GO:0005886(plasma membrane);GO:0006810(transport);GO:0016020(membrane);GO:0016021(integral component of membrane);GO:0019725(cellular homeostasis);GO:0055085(transmembrane transport)	NA
LOC_Os01g12710.1	NAD(P)-binding Rossmann-fold superfamily protein	605.5	521	30.4247	25.6757	0.0215415	up	0.971148	1	no	GO:0003824(catalytic activity);GO:0008152(metabolic process);GO:0009056(catabolic process);GO:0009536(plastid);GO:0009987(cellular process);GO:0016491(oxidoreductase activity);GO:0019538(protein metabolic process)	ko00860(Porphyrin and chlorophyll metabolism)
LOC_Os01g12710.2	NAD(P)-binding Rossmann-fold superfamily protein	579.5	495	33.5047	28.0692	0.0321314	up	0.955077	1	no	GO:0003824(catalytic activity);GO:0008152(metabolic process);GO:0009056(catabolic process);GO:0009536(plastid);GO:0009987(cellular process);GO:0016491(oxidoreductase activity);GO:0019538(protein metabolic process)	ko00860(Porphyrin and chlorophyll metabolism)
LOC_Os01g12720.1	proline extensin-like receptor kinase 1	578	267	27.1286	12.2909	0.917737	up	0.0793221	1	no	GO:0000166(nucleotide binding);GO:0004672(protein kinase activity);GO:0005524(ATP binding);GO:0005886(plasma membrane);GO:0006464(cellular protein modification process);GO:0006468(protein phosphorylation);GO:0006950(response to stress);GO:0009607(response to biotic stimulus);GO:0016301(kinase activity)	NA
LOC_Os01g12730.1	RAB GTPase homolog G3D	267	225	22.5414	18.6305	0.0504218	up	0.931725	1	no	GO:0000166(nucleotide binding);GO:0003924(GTPase activity);GO:0005525(GTP binding);GO:0005622(intracellular);GO:0005773(vacuole);GO:0005886(plasma membrane);GO:0006810(transport);GO:0007165(signal transduction);GO:0007264(small GTPase mediated signal transduction);GO:0016020(membrane)	NA
LOC_Os01g12730.2	RAB GTPase homolog G3D	251	202	19.3631	15.2836	0.116839	up	0.832468	1	no	GO:0000166(nucleotide binding);GO:0003924(GTPase activity);GO:0005525(GTP binding);GO:0005622(intracellular);GO:0005773(vacuole);GO:0005886(plasma membrane);GO:0006810(transport);GO:0007165(signal transduction);GO:0007264(small GTPase mediated signal transduction);GO:0016020(membrane)	NA
LOC_Os01g12740.1	cytochrome P450, family 71, subfamily A, polypeptide 24	559.5	423	30.2026	22.3953	0.208276	up	0.692697	1	no	GO:0003674(molecular_function);GO:0003824(catalytic activity);GO:0005488(binding);GO:0005506(iron ion binding);GO:0008152(metabolic process);GO:0009055(electron carrier activity);GO:0016705("oxidoreductase activity, acting on paired donors, with incorporation or reduction of molecular oxygen");GO:0019825(oxygen binding);GO:0020037(heme binding);GO:0055114(oxidation-reduction process)	NA
LOC_Os01g12750.1	cytochrome P450, family 71, subfamily A, polypeptide 22	267.5	163	15.3186	9.15496	0.520868	up	0.328315	1	no	GO:0003674(molecular_function);GO:0003824(catalytic activity);GO:0005488(binding);GO:0005506(iron ion binding);GO:0008152(metabolic process);GO:0009055(electron carrier activity);GO:0016705("oxidoreductase activity, acting on paired donors, with incorporation or reduction of molecular oxygen");GO:0019825(oxygen binding);GO:0020037(heme binding);GO:0055114(oxidation-reduction process)	NA
LOC_Os01g12760.1	cytochrome P450, family 71, subfamily A, polypeptide 25	201.5	24	12.57	1.46839	2.87676	up	6.86826e-06	0.00151737	yes	GO:0003674(molecular_function);GO:0003824(catalytic activity);GO:0005488(binding);GO:0005506(iron ion binding);GO:0005623(cell);GO:0008152(metabolic process);GO:0009055(electron carrier activity);GO:0016705("oxidoreductase activity, acting on paired donors, with incorporation or reduction of molecular oxygen");GO:0019825(oxygen binding);GO:0020037(heme binding);GO:0055114(oxidation-reduction proc…	NA
LOC_Os01g12770.1	cytochrome P450, family 71, subfamily A, polypeptide 26	192.5	228	11.262	13.0826	-0.44442	down	0.404455	1	no	GO:0003674(molecular_function);GO:0003824(catalytic activity);GO:0005488(binding);GO:0005506(iron ion binding);GO:0008152(metabolic process);GO:0009055(electron carrier activity);GO:0016705("oxidoreductase activity, acting on paired donors, with incorporation or reduction of molecular oxygen");GO:0019825(oxygen binding);GO:0020037(heme binding);GO:0055114(oxidation-reduction process)	NA
LOC_Os01g12790.1	Leucine-rich repeat protein kinase family protein	75	7	2.16119	0.197835	3.22497	up	0.000184305	0.0214374	yes	GO:0000166(nucleotide binding);GO:0004672(protein kinase activity);GO:0005515(protein binding);GO:0005524(ATP binding);GO:0005623(cell);GO:0006464(cellular protein modification process);GO:0006468(protein phosphorylation);GO:0007165(signal transduction);GO:0016301(kinase activity)	NA
LOC_Os01g12800.1	Peroxisomal membrane 22 kDa (Mpv17/PMP22) family protein	127	117	13.1662	11.8964	-0.078173	up	0.905462	1	no	GO:0003674(molecular_function);GO:0005739(mitochondrion);GO:0005777(peroxisome);GO:0008150(biological_process);GO:0016020(membrane);GO:0016021(integral component of membrane)	NA
LOC_Os01g12820.1	NA	3.875	2.575	0.219123	0.142812	0.218545	up	1	1	no	NA	NA
LOC_Os01g12830.1	D-isomer specific 2-hydroxyacid dehydrogenase family protein	248.5	258.5	18.4978	18.8724	-0.253524	down	0.632431	1	no	GO:0000166(nucleotide binding);GO:0003824(catalytic activity);GO:0005488(binding);GO:0005829(cytosol);GO:0008152(metabolic process);GO:0016616("oxidoreductase activity, acting on the CH-OH group of donors, NAD or NADP as acceptor");GO:0048037(cofactor binding);GO:0051287(NAD binding);GO:0055114(oxidation-reduction process)	NA
LOC_Os01g12830.2	D-isomer specific 2-hydroxyacid dehydrogenase family protein	101.5	89.5	7.78569	6.73328	-0.0159207	up	0.998836	1	no	GO:0000166(nucleotide binding);GO:0003824(catalytic activity);GO:0005488(binding);GO:0005829(cytosol);GO:0008152(metabolic process);GO:0016616("oxidoreductase activity, acting on the CH-OH group of donors, NAD or NADP as acceptor");GO:0048037(cofactor binding);GO:0051287(NAD binding);GO:0055114(oxidation-reduction process)	NA
LOC_Os01g12840.1	NA	182	121	6.31762	4.11946	0.392438	up	0.481969	1	no	GO:0008150(biological_process)	NA
LOC_Os01g12860.1	Homeodomain-like protein	18	16.5	0.514577	0.46263	-0.0265679	up	1	1	no	GO:0003674(molecular_function);GO:0003677(DNA binding);GO:0003700(sequence-specific DNA binding transcription factor activity);GO:0006139(nucleobase-containing compound metabolic process);GO:0009058(biosynthetic process)	NA
LOC_Os01g12870.1	RNA polymerase I-associated factor PAF67	294.667	271.333	16.4056	14.8162	-0.0740708	up	0.893594	1	no	GO:0003674(molecular_function);GO:0005575(cellular_component);GO:0005829(cytosol);GO:0005886(plasma membrane);GO:0008150(biological_process);GO:0016020(membrane)	NA
LOC_Os01g12880.1	ENTH/VHS/GAT family protein	974	880	39.2328	34.7653	-0.0500747	up	0.929395	1	no	GO:0005215(transporter activity);GO:0005622(intracellular);GO:0005794(Golgi apparatus);GO:0005886(plasma membrane);GO:0006810(transport);GO:0006886(intracellular protein transport);GO:0009987(cellular process)	NA
LOC_Os01g12890.1	embryonic flower 1 (EMF1)	104	147	2.61772	3.62894	-0.695726	down	0.220269	1	no	GO:0003677(DNA binding);GO:0003723(RNA binding);GO:0005515(protein binding);GO:0005634(nucleus);GO:0006139(nucleobase-containing compound metabolic process);GO:0006464(cellular protein modification process);GO:0007275(multicellular organismal development);GO:0009058(biosynthetic process);GO:0009908(flower development);GO:0016043(cellular component organization)	NA
LOC_Os01g12900.1	RHO-related protein from plants 9	8.16667	14.5	0.761983	1.32691	-1.00385	down	0.42027	1	no	GO:0000166(nucleotide binding);GO:0005525(GTP binding);GO:0005886(plasma membrane);GO:0006810(transport);GO:0007165(signal transduction);GO:0007264(small GTPase mediated signal transduction)	NA
LOC_Os01g12900.2	RHO-related protein from plants 9	4.16667	10	0.465397	1.09549	-1.51842	down	0.309084	1	no	GO:0000166(nucleotide binding);GO:0005525(GTP binding);GO:0005886(plasma membrane);GO:0006810(transport);GO:0007165(signal transduction);GO:0007264(small GTPase mediated signal transduction)	NA
LOC_Os01g12900.3	RHO-related protein from plants 9	7.66667	15.5	0.632457	1.25409	-1.19649	down	0.310829	1	no	GO:0000166(nucleotide binding);GO:0005525(GTP binding);GO:0005886(plasma membrane);GO:0006810(transport);GO:0007165(signal transduction);GO:0007264(small GTPase mediated signal transduction)	NA
LOC_Os01g12910.1	Thioesterase superfamily protein	21	17	2.85898	2.26993	0.108362	up	0.972575	1	no	GO:0008150(biological_process);GO:0008152(metabolic process);GO:0016787(hydrolase activity)	NA
LOC_Os01g12920.1	Thioesterase superfamily protein	34	42	5.07574	6.14953	-0.501348	down	0.522405	1	no	GO:0008150(biological_process);GO:0008152(metabolic process);GO:0016787(hydrolase activity)	NA
LOC_Os01g12930.1	Transducin/WD40 repeat-like superfamily protein	4	1	0.103597	0.0254015	1.80351	up	0.575414	1	no	GO:0000151(ubiquitin ligase complex);GO:0000166(nucleotide binding);GO:0004842(ubiquitin-protein transferase activity);GO:0005488(binding);GO:0005515(protein binding);GO:0005575(cellular_component);GO:0016567(protein ubiquitination)	NA
LOC_Os01g12950.1	ubiquitin-conjugating enzyme 25	28.3333	23.2611	1.03148	0.830551	0.0873	up	0.97109	1	no	GO:0003824(catalytic activity);GO:0005575(cellular_component);GO:0006464(cellular protein modification process);GO:0016881(acid-amino acid ligase activity);GO:0019538(protein metabolic process)	NA
LOC_Os01g12950.2	ubiquitin-conjugating enzyme 25	25.5	20.9278	1.2825	1.03231	0.111629	up	0.953516	1	no	GO:0003824(catalytic activity);GO:0005575(cellular_component);GO:0006464(cellular protein modification process);GO:0016881(acid-amino acid ligase activity);GO:0019538(protein metabolic process)	NA
LOC_Os01g12950.3	ubiquitin-conjugating enzyme 25	27	23.9278	1.01257	0.88011	-0.0265679	up	1	1	no	GO:0003824(catalytic activity);GO:0005575(cellular_component);GO:0006464(cellular protein modification process);GO:0016881(acid-amino acid ligase activity);GO:0019538(protein metabolic process)	NA
LOC_Os01g12950.4	ubiquitin-conjugating enzyme 25	25.4667	20.8611	1.36048	1.09302	0.0550458	up	1	1	no	GO:0003824(catalytic activity);GO:0005575(cellular_component);GO:0006464(cellular protein modification process);GO:0016881(acid-amino acid ligase activity);GO:0019538(protein metabolic process)	NA
LOC_Os01g13000.1	basic helix-loop-helix (bHLH) DNA-binding superfamily protein	68	41	3.95477	2.33867	0.533418	up	0.445585	1	no	GO:0003700(sequence-specific DNA binding transcription factor activity);GO:0005634(nucleus);GO:0006139(nucleobase-containing compound metabolic process);GO:0009058(biosynthetic process)	NA
LOC_Os01g13030.1	phytochrome-associated protein 2	120	60.25	10.3655	5.10431	0.803507	up	0.188049	1	no	GO:0003700(sequence-specific DNA binding transcription factor activity);GO:0005634(nucleus);GO:0005737(cytoplasm);GO:0006139(nucleobase-containing compound metabolic process);GO:0006355("regulation of transcription, DNA-templated");GO:0009058(biosynthetic process);GO:0009719(response to endogenous stimulus)	NA
LOC_Os01g13030.2	phytochrome-associated protein 2	162	79.25	12.569	6.03054	0.839576	up	0.145278	1	no	GO:0003700(sequence-specific DNA binding transcription factor activity);GO:0005634(nucleus);GO:0005737(cytoplasm);GO:0006139(nucleobase-containing compound metabolic process);GO:0006355("regulation of transcription, DNA-templated");GO:0009058(biosynthetic process);GO:0009719(response to endogenous stimulus)	NA
LOC_Os01g13050.1	VACUOLAR SORTING RECEPTOR 6	6.16667	0.5	1.39923	0.111271	inf	up	0.12447	1	no	GO:0005488(binding);GO:0005794(Golgi apparatus);GO:0005886(plasma membrane);GO:0006464(cellular protein modification process);GO:0006810(transport);GO:0009058(biosynthetic process);GO:0009987(cellular process);GO:0016020(membrane)	NA
LOC_Os01g13060.1	casein kinase I-like 3	173.917	186.667	7.50836	7.90393	-0.300444	down	0.582092	1	no	GO:0000166(nucleotide binding);GO:0004672(protein kinase activity);GO:0005524(ATP binding);GO:0005575(cellular_component);GO:0006464(cellular protein modification process);GO:0006468(protein phosphorylation);GO:0008152(metabolic process);GO:0009987(cellular process);GO:0016301(kinase activity)	NA
LOC_Os01g13060.2	casein kinase I-like 3	197.917	211.167	6.71506	7.02693	-0.288236	down	0.592526	1	no	GO:0000166(nucleotide binding);GO:0004672(protein kinase activity);GO:0005524(ATP binding);GO:0005575(cellular_component);GO:0006464(cellular protein modification process);GO:0006468(protein phosphorylation);GO:0008152(metabolic process);GO:0009987(cellular process);GO:0016301(kinase activity)	NA
LOC_Os01g13060.3	casein kinase I-like 3	167.917	178.667	7.26672	7.58334	-0.287991	down	0.600151	1	no	GO:0000166(nucleotide binding);GO:0004672(protein kinase activity);GO:0005524(ATP binding);GO:0005575(cellular_component);GO:0006464(cellular protein modification process);GO:0006468(protein phosphorylation);GO:0008152(metabolic process);GO:0009987(cellular process);GO:0016301(kinase activity)	NA
LOC_Os01g13080.1	60S acidic ribosomal protein family	122.5	82	17.9411	11.7788	0.376692	up	0.531067	1	no	GO:0003735(structural constituent of ribosome);GO:0005198(structural molecule activity);GO:0005622(intracellular);GO:0005634(nucleus);GO:0005829(cytosol);GO:0005840(ribosome);GO:0006412(translation);GO:0006414(translational elongation)	NA
LOC_Os01g13090.1	Predicted eukaryotic LigT	52.7262	35.7381	4.08204	2.71366	0.361503	up	0.63792	1	no	GO:0003674(molecular_function);GO:0005737(cytoplasm);GO:0006139(nucleobase-containing compound metabolic process);GO:0009058(biosynthetic process)	NA
LOC_Os01g13090.2	Predicted eukaryotic LigT	53.2262	33.7381	4.109	2.55449	0.443965	up	0.560069	1	no	GO:0003674(molecular_function);GO:0005737(cytoplasm);GO:0006139(nucleobase-containing compound metabolic process);GO:0009058(biosynthetic process)	NA
LOC_Os01g13090.3	Predicted eukaryotic LigT	49.0595	32.7381	3.82829	2.50558	0.373823	up	0.636241	1	no	GO:0003674(molecular_function);GO:0005737(cytoplasm);GO:0006139(nucleobase-containing compound metabolic process);GO:0009058(biosynthetic process)	NA
LOC_Os01g13090.4	Predicted eukaryotic LigT	51.5595	32.0714	3.99744	2.43873	0.503947	up	0.510178	1	no	GO:0003674(molecular_function);GO:0005737(cytoplasm);GO:0006139(nucleobase-containing compound metabolic process);GO:0009058(biosynthetic process)	NA
LOC_Os01g13100.1	Predicted eukaryotic LigT	147.81	163.238	8.19141	8.87258	-0.335768	down	0.545689	1	no	GO:0003723(RNA binding);GO:0003824(catalytic activity);GO:0005739(mitochondrion);GO:0006139(nucleobase-containing compound metabolic process);GO:0009058(biosynthetic process)	NA
LOC_Os01g13100.2	Predicted eukaryotic LigT	132.81	145.738	7.59742	8.17679	-0.331035	down	0.558349	1	no	GO:0003723(RNA binding);GO:0003824(catalytic activity);GO:0005739(mitochondrion);GO:0006139(nucleobase-containing compound metabolic process);GO:0009058(biosynthetic process)	NA
LOC_Os01g13100.3	Predicted eukaryotic LigT	124.81	139.738	7.16629	7.86927	-0.359992	down	0.527059	1	no	GO:0003723(RNA binding);GO:0003824(catalytic activity);GO:0005739(mitochondrion);GO:0006139(nucleobase-containing compound metabolic process);GO:0009058(biosynthetic process)	NA
LOC_Os01g13120.1	tonoplast intrinsic protein 4;1	101	60	8.98233	5.23349	0.554828	up	0.377148	1	no	GO:0005215(transporter activity);GO:0005773(vacuole);GO:0006810(transport);GO:0009987(cellular process);GO:0016020(membrane)	NA
LOC_Os01g13130.1	tonoplast intrinsic protein 4;1	11	0	0.938187	0	inf	up	0.0263493	0.727444	yes	GO:0005215(transporter activity);GO:0005773(vacuole);GO:0006810(transport);GO:0009987(cellular process);GO:0016020(membrane)	NA
LOC_Os01g13150.1	tRNAse Z4	939	825	29.2968	25.2453	-0.0097619	up	0.988059	1	no	GO:0003824(catalytic activity);GO:0004518(nuclease activity);GO:0006139(nucleobase-containing compound metabolic process);GO:0008152(metabolic process);GO:0009536(plastid);GO:0016787(hydrolase activity)	ko03013(RNA transport)
LOC_Os01g13160.1	ENTH/VHS family protein	1199	1012	45.5177	37.6803	0.0481294	up	0.933524	1	no	GO:0005515(protein binding);GO:0006810(transport);GO:0009987(cellular process);GO:0016020(membrane)	NA
LOC_Os01g13170.1	Ubiquitin-conjugating enzyme family protein	516	427	29.9453	24.3041	0.0766421	up	0.887203	1	no	GO:0003824(catalytic activity);GO:0006464(cellular protein modification process);GO:0016881(acid-amino acid ligase activity);GO:0019538(protein metabolic process)	NA
LOC_Os01g13190.1	histidinol dehydrogenase	824	717	48.4694	41.3649	0.00417828	up	0.996654	1	no	GO:0000105(histidine biosynthetic process);GO:0003824(catalytic activity);GO:0004399(histidinol dehydrogenase activity);GO:0007275(multicellular organismal development);GO:0008152(metabolic process);GO:0008270(zinc ion binding);GO:0009536(plastid);GO:0009628(response to abiotic stimulus);GO:0051287(NAD binding);GO:0055114(oxidation-reduction process)	ko00340(Histidine metabolism);ko01230(Biosynthesis of amino acids)
LOC_Os01g13200.1	elongation defective 1 protein / ELD1 protein	623	457	33.4635	24.0753	0.250545	up	0.635011	1	no	GO:0003674(molecular_function);GO:0005737(cytoplasm);GO:0005886(plasma membrane);GO:0005975(carbohydrate metabolic process);GO:0008150(biological_process);GO:0009058(biosynthetic process);GO:0009536(plastid);GO:0009579(thylakoid);GO:0009653(anatomical structure morphogenesis);GO:0009719(response to endogenous stimulus);GO:0009987(cellular process);GO:0016043(cellular component organization);GO:00…	NA
LOC_Os01g13210.1	plasma-membrane associated cation-binding protein 1	179	48	15.3637	4.0407	1.70236	up	0.00438994	0.231201	yes	GO:0005488(binding);GO:0005515(protein binding);GO:0005773(vacuole);GO:0005886(plasma membrane);GO:0006464(cellular protein modification process);GO:0006950(response to stress);GO:0008289(lipid binding);GO:0009058(biosynthetic process);GO:0009536(plastid);GO:0009607(response to biotic stimulus);GO:0009628(response to abiotic stimulus)	NA
LOC_Os01g13210.2	plasma-membrane associated cation-binding protein 1	166	44	12.6793	3.2962	1.71911	up	0.00462238	0.239484	yes	GO:0005488(binding);GO:0005515(protein binding);GO:0005773(vacuole);GO:0005886(plasma membrane);GO:0006464(cellular protein modification process);GO:0006950(response to stress);GO:0008289(lipid binding);GO:0009058(biosynthetic process);GO:0009536(plastid);GO:0009607(response to biotic stimulus);GO:0009628(response to abiotic stimulus)	NA
LOC_Os01g13229.1	Cyclin A1;1	15.2	11.9	0.804074	0.617408	0.125435	up	0.986968	1	no	GO:0005634(nucleus);GO:0005737(cytoplasm);GO:0007049(cell cycle);GO:0008150(biological_process);GO:0008152(metabolic process);GO:0009987(cellular process);GO:0030234(enzyme regulator activity)	NA
LOC_Os01g13250.1	NA	15	14.6667	2.95718	2.83589	-0.196493	up	0.917167	1	no	GO:0003674(molecular_function);GO:0005773(vacuole);GO:0008150(biological_process)	NA
LOC_Os01g13260.1	Cyclin A1;1	39.95	29.4	2.05508	1.48331	0.267454	up	0.764349	1	no	GO:0005634(nucleus);GO:0005737(cytoplasm);GO:0007049(cell cycle);GO:0008150(biological_process);GO:0008152(metabolic process);GO:0009987(cellular process);GO:0030234(enzyme regulator activity)	ko04110(Cell cycle);ko04152(AMPK signaling pathway);ko04914(Progesterone-mediated oocyte maturation);ko05161(Hepatitis B);ko05169(Epstein-Barr virus infection);ko05203(Viral carcinogenesis)
LOC_Os01g13280.1	ubiquitin-conjugating enzyme 25	69.2	50.8	4.35195	3.13338	0.239606	up	0.738405	1	no	GO:0003824(catalytic activity);GO:0005575(cellular_component);GO:0006464(cellular protein modification process);GO:0016881(acid-amino acid ligase activity);GO:0019538(protein metabolic process)	NA
LOC_Os01g13285.1	NA	9	15	2.37584	3.88363	-0.933459	down	0.439012	1	no	NA	NA
LOC_Os01g13300.1	AP2/B3-like transcriptional factor family protein	151	93	7.35514	4.44293	0.502753	up	0.383025	1	no	GO:0003677(DNA binding);GO:0005575(cellular_component);GO:0006139(nucleobase-containing compound metabolic process);GO:0006355("regulation of transcription, DNA-templated");GO:0009058(biosynthetic process)	NA
LOC_Os01g13320.1	Plant invertase/pectin methylesterase inhibitor superfamily	27	18	1.44883	0.947322	0.38847	up	0.707574	1	no	GO:0004857(enzyme inhibitor activity);GO:0005618(cell wall);GO:0008150(biological_process);GO:0008152(metabolic process);GO:0016787(hydrolase activity);GO:0030234(enzyme regulator activity);GO:0030599(pectinesterase activity);GO:0042545(cell wall modification)	NA
LOC_Os01g13340.1	Late embryogenesis abundant (LEA) hydroxyproline-rich glycoprotein family	10.3333	12.8333	1.1229	1.36776	-0.575005	down	0.669635	1	no	NA	NA
LOC_Os01g13350.1	Synaptobrevin family protein	92.3333	100.333	3.78111	4.02976	-0.316787	down	0.603824	1	no	GO:0005215(transporter activity);GO:0005783(endoplasmic reticulum);GO:0005794(Golgi apparatus);GO:0005886(plasma membrane);GO:0006810(transport);GO:0009987(cellular process);GO:0016020(membrane)	NA
LOC_Os01g13350.2	Synaptobrevin family protein	85.3333	95.8333	3.49182	3.84611	-0.372065	down	0.54479	1	no	GO:0005215(transporter activity);GO:0005783(endoplasmic reticulum);GO:0005794(Golgi apparatus);GO:0005886(plasma membrane);GO:0006810(transport);GO:0009987(cellular process);GO:0016020(membrane)	NA
LOC_Os01g13370.1	Protein with RING/U-box and TRAF-like domains	194.667	104.417	11.8168	6.21655	0.710398	up	0.201561	1	no	GO:0003824(catalytic activity);GO:0005488(binding);GO:0005634(nucleus);GO:0006464(cellular protein modification process);GO:0006511(ubiquitin-dependent protein catabolic process);GO:0007275(multicellular organismal development);GO:0009056(catabolic process);GO:0009987(cellular process);GO:0019538(protein metabolic process)	ko04115(p53 signaling pathway);ko04120(Ubiquitin mediated proteolysis);ko04310(Wnt signaling pathway)
LOC_Os01g13390.1	NA	442	832	44.2133	81.6257	-1.10903	down	0.0386904	0.892368	yes	GO:0003674(molecular_function);GO:0008150(biological_process);GO:0009536(plastid);GO:0009579(thylakoid);GO:0016020(membrane)	NA
LOC_Os01g13404.1	defective in meristem silencing 3	13.6667	13.6667	0.867045	0.850383	-0.196493	up	0.924408	1	no	GO:0003674(molecular_function);GO:0005515(protein binding);GO:0005575(cellular_component);GO:0006259(DNA metabolic process);GO:0008152(metabolic process);GO:0009987(cellular process);GO:0040029("regulation of gene expression, epigenetic")	NA
LOC_Os01g13404.2	defective in meristem silencing 3	13.6667	11.6667	0.805215	0.674169	0.0258995	up	1	1	no	GO:0003674(molecular_function);GO:0005515(protein binding);GO:0005575(cellular_component);GO:0006259(DNA metabolic process);GO:0008152(metabolic process);GO:0009987(cellular process);GO:0040029("regulation of gene expression, epigenetic")	NA
LOC_Os01g13404.3	defective in meristem silencing 3	19.6667	19.6667	0.947718	0.929505	-0.196493	up	0.887827	1	no	GO:0003674(molecular_function);GO:0005515(protein binding);GO:0005575(cellular_component);GO:0006259(DNA metabolic process);GO:0008152(metabolic process);GO:0009987(cellular process);GO:0040029("regulation of gene expression, epigenetic")	NA
LOC_Os01g13420.1	SOUL heme-binding family protein	109	45	11.3218	4.58433	1.07984	up	0.0887515	1	no	GO:0005488(binding);GO:0005773(vacuole);GO:0008150(biological_process);GO:0016020(membrane)	NA
LOC_Os01g13430.1	cellular apoptosis susceptibility protein, putative / importin-alpha re-exporter, putative	288	207	8.49809	5.99062	0.279945	up	0.597914	1	no	GO:0005215(transporter activity);GO:0005488(binding);GO:0005515(protein binding);GO:0005575(cellular_component);GO:0005634(nucleus);GO:0005635(nuclear envelope);GO:0005737(cytoplasm);GO:0005829(cytosol);GO:0006810(transport);GO:0006886(intracellular protein transport);GO:0008150(biological_process);GO:0008262(importin-alpha export receptor activity);GO:0008283(cell proliferation);GO:0008565(prote…	NA
LOC_Os01g13450.1	NA	1	0	0.150952	0	inf	up	1	1	no	NA	NA
LOC_Os01g13460.1	ABA-inducible BHLH-type transcription factor	460	395	18.9089	15.9249	0.0232883	up	0.969346	1	no	GO:0003677(DNA binding);GO:0003700(sequence-specific DNA binding transcription factor activity);GO:0006139(nucleobase-containing compound metabolic process);GO:0006355("regulation of transcription, DNA-templated");GO:0009058(biosynthetic process);GO:0030528(transcription regulator activity)	NA
LOC_Os01g13470.1	RNA-binding KH domain-containing protein	376	371	15.0057	14.5216	-0.177179	up	0.73642	1	no	GO:0003676(nucleic acid binding);GO:0003723(RNA binding)	NA
LOC_Os01g13480.1	Glutaredoxin family protein	511	516	36.1011	35.7538	-0.210541	up	0.689865	1	no	GO:0003674(molecular_function);GO:0003824(catalytic activity);GO:0005856(cytoskeleton);GO:0006464(cellular protein modification process);GO:0008152(metabolic process);GO:0009058(biosynthetic process);GO:0009987(cellular process);GO:0016043(cellular component organization)	NA
LOC_Os01g13490.1	SNARE-like superfamily protein	17	18	1.51312	1.57134	-0.278955	down	0.830923	1	no	NA	NA
LOC_Os01g13520.1	auxin response factor 11	31	46.5	1.18853	1.74853	-0.765859	down	0.314671	1	no	GO:0003677(DNA binding);GO:0003700(sequence-specific DNA binding transcription factor activity);GO:0005575(cellular_component);GO:0005634(nucleus);GO:0006139(nucleobase-containing compound metabolic process);GO:0006355("regulation of transcription, DNA-templated");GO:0009058(biosynthetic process);GO:0009719(response to endogenous stimulus);GO:0009725(response to hormone)	NA
LOC_Os01g13520.2	auxin response factor 11	24	42.5	1.07205	1.86194	-1.00385	down	0.207958	1	no	GO:0003677(DNA binding);GO:0003700(sequence-specific DNA binding transcription factor activity);GO:0005575(cellular_component);GO:0005634(nucleus);GO:0006139(nucleobase-containing compound metabolic process);GO:0006355("regulation of transcription, DNA-templated");GO:0009058(biosynthetic process);GO:0009719(response to endogenous stimulus);GO:0009725(response to hormone)	NA
LOC_Os01g13530.1	ABL interactor-like protein 2	5	7	0.311371	0.427542	-0.68192	down	0.733724	1	no	GO:0003674(molecular_function);GO:0005575(cellular_component);GO:0008150(biological_process)	NA
LOC_Os01g13540.1	Plant regulator RWP-RK family protein	2837	3103	91.3857	98.0332	-0.32579	down	0.63222	1	no	GO:0003700(sequence-specific DNA binding transcription factor activity);GO:0005515(protein binding);GO:0006139(nucleobase-containing compound metabolic process);GO:0009058(biosynthetic process)	NA
LOC_Os01g13550.1	beta-amylase 1	441	481	25.634	27.4218	-0.321751	down	0.538779	1	no	GO:0000272(polysaccharide catabolic process);GO:0005634(nucleus);GO:0005829(cytosol);GO:0005975(carbohydrate metabolic process);GO:0006950(response to stress);GO:0008152(metabolic process);GO:0009056(catabolic process);GO:0009628(response to abiotic stimulus);GO:0009987(cellular process);GO:0016161(beta-amylase activity);GO:0016787(hydrolase activity)	NA
LOC_Os01g13560.1	Uncharacterised protein family (UPF0497)	1	0	0.0969827	0	inf	up	1	1	no	GO:0003674(molecular_function);GO:0005623(cell);GO:0008150(biological_process)	NA
LOC_Os01g13570.1	phosphoglycerate/bisphosphoglycerate mutase family protein	129.5	142	11.5075	12.3758	-0.323872	down	0.568839	1	no	GO:0003824(catalytic activity);GO:0008152(metabolic process);GO:0009536(plastid)	NA
LOC_Os01g13570.2	phosphoglycerate/bisphosphoglycerate mutase family protein	121.5	131	10.6653	11.2782	-0.299179	down	0.60444	1	no	GO:0003824(catalytic activity);GO:0008152(metabolic process);GO:0009536(plastid)	NA
LOC_Os01g13610.1	NAD(P)-binding Rossmann-fold superfamily protein	2	0	0.162511	0	inf	up	0.609364	1	no	GO:0003824(catalytic activity);GO:0003854(3-beta-hydroxy-delta5-steroid dehydrogenase activity);GO:0005575(cellular_component);GO:0006694(steroid biosynthetic process);GO:0006813(potassium ion transport);GO:0008152(metabolic process);GO:0016491(oxidoreductase activity);GO:0016616("oxidoreductase activity, acting on the CH-OH group of donors, NAD or NADP as acceptor");GO:0044237(cellular metabolic…	NA
LOC_Os01g13660.1	NA	68.5	105.5	6.80802	10.2838	-0.836951	down	0.16855	1	no	NA	NA
LOC_Os01g13660.2	NA	109.5	158.5	10.3236	14.6561	-0.718914	down	0.200422	1	no	NA	NA
LOC_Os01g13670.1	NA	0	0.5	0	0.153844	0	down	1	1	no	NA	NA
LOC_Os01g13690.1	NA	795.5	1585.5	44.9838	87.9337	-1.19105	down	0.0392945	0.902156	yes	GO:0003824(catalytic activity);GO:0008152(metabolic process);GO:0009058(biosynthetic process);GO:0009536(plastid);GO:0009987(cellular process)	NA
LOC_Os01g13690.2	NA	755.5	1488.5	40.6612	78.572	-1.17341	down	0.0403878	0.917448	yes	GO:0003824(catalytic activity);GO:0008152(metabolic process);GO:0009058(biosynthetic process);GO:0009536(plastid);GO:0009987(cellular process)	NA
LOC_Os01g13700.1	Nucleic acid-binding, OB-fold-like protein	289	195.5	35.3438	23.4495	0.363723	up	0.492055	1	no	GO:0003674(molecular_function);GO:0008150(biological_process);GO:0009536(plastid)	ko03030(DNA replication);ko03420(Nucleotide excision repair);ko03430(Mismatch repair);ko03440(Homologous recombination);ko03460(Fanconi anemia pathway)
LOC_Os01g13720.1	nuclear fusion defective 6	6.5	6.75	1.07735	1.09729	-0.418885	down	0.874758	1	no	GO:0003674(molecular_function);GO:0008150(biological_process);GO:0009536(plastid)	NA
LOC_Os01g13720.2	nuclear fusion defective 6	7	5.25	1.27762	0.9398	0.288934	up	0.974704	1	no	GO:0003674(molecular_function);GO:0008150(biological_process);GO:0009536(plastid)	NA
LOC_Os01g13720.3	nuclear fusion defective 6	6.5	6.25	1.07735	1.01601	-0.196493	up	1	1	no	GO:0003674(molecular_function);GO:0008150(biological_process);GO:0009536(plastid)	NA
LOC_Os01g13720.4	nuclear fusion defective 6	6	10.75	0.910794	1.60048	-1.07096	down	0.444744	1	no	GO:0003674(molecular_function);GO:0008150(biological_process);GO:0009536(plastid)	NA
LOC_Os01g13730.1	nucleotide binding;protein binding	546	481	30.3363	26.2112	-0.0136289	up	0.983392	1	no	GO:0000166(nucleotide binding);GO:0005515(protein binding);GO:0005622(intracellular);GO:0005886(plasma membrane);GO:0008150(biological_process)	NA
LOC_Os01g13740.1	GBF\'s pro-rich region-interacting factor 1	531.5	660	22.1338	26.9568	-0.507533	down	0.337675	1	no	GO:0003677(DNA binding);GO:0003700(sequence-specific DNA binding transcription factor activity);GO:0006139(nucleobase-containing compound metabolic process);GO:0007165(signal transduction);GO:0009058(biosynthetic process);GO:0009908(flower development);GO:0009987(cellular process);GO:0016043(cellular component organization)	NA
LOC_Os01g13740.2	GBF\'s pro-rich region-interacting factor 1	512.5	641	25.9202	31.7962	-0.520673	down	0.324299	1	no	GO:0003677(DNA binding);GO:0003700(sequence-specific DNA binding transcription factor activity);GO:0006139(nucleobase-containing compound metabolic process);GO:0007165(signal transduction);GO:0009058(biosynthetic process);GO:0009908(flower development);GO:0009987(cellular process);GO:0016043(cellular component organization)	NA
LOC_Os01g13760.1	DNAJ heat shock family protein	1366	1302.75	28.1236	26.306	-0.128373	up	0.825557	1	no	GO:0005515(protein binding);GO:0006457(protein folding);GO:0009987(cellular process);GO:0019538(protein metabolic process);GO:0031072(heat shock protein binding);GO:0051082(unfolded protein binding)	NA
LOC_Os01g13770.1	Glucose-6-phosphate/phosphate translocator-related	2138.58	1965	120.743	108.811	-0.0740858	up	0.906749	1	no	GO:0005215(transporter activity);GO:0006810(transport);GO:0009536(plastid);GO:0009628(response to abiotic stimulus);GO:0009987(cellular process);GO:0016020(membrane)	NA
LOC_Os01g13770.2	Glucose-6-phosphate/phosphate translocator-related	2052.08	1877.5	107.192	96.188	-0.0678909	up	0.913858	1	no	GO:0005215(transporter activity);GO:0006810(transport);GO:0009536(plastid);GO:0009628(response to abiotic stimulus);GO:0009987(cellular process);GO:0016020(membrane)	NA
LOC_Os01g13770.3	Glucose-6-phosphate/phosphate translocator-related	2037.08	1882	146.013	132.304	-0.0823136	up	0.895424	1	no	GO:0005215(transporter activity);GO:0006810(transport);GO:0009536(plastid);GO:0009628(response to abiotic stimulus);GO:0009987(cellular process);GO:0016020(membrane)	NA
LOC_Os01g13780.1	NA	4.5	3.5	0.389326	0.29699	-0.196493	up	1	1	no	NA	NA
LOC_Os01g13800.1	HAESA-like 1	600	844	17.2666	23.8215	-0.688773	down	0.200629	1	no	GO:0000166(nucleotide binding);GO:0004672(protein kinase activity);GO:0005515(protein binding);GO:0005524(ATP binding);GO:0006464(cellular protein modification process);GO:0006468(protein phosphorylation);GO:0007165(signal transduction);GO:0016301(kinase activity)	NA
LOC_Os01g13810.1	NA	0.5	0	0.0417564	0	0	up	1	1	no	NA	NA
LOC_Os01g13840.1	NA	0	0.037037	0	0.00665242	0	down	1	1	no	NA	NA
LOC_Os01g13860.1	NA	0.5	0	0.079466	0	0	up	1	1	no	NA	NA
LOC_Os01g13930.1	NA	13	20	0.87994	1.32774	-0.817981	down	0.440276	1	no	GO:0003674(molecular_function);GO:0005575(cellular_component);GO:0008150(biological_process)	NA
LOC_Os01g13940.1	NA	90	62	4.85348	3.27926	0.341164	up	0.599058	1	no	GO:0003674(molecular_function);GO:0008150(biological_process)	NA
LOC_Os01g14010.1	C2H2 and C2HC zinc fingers superfamily protein	5.95543	3.91276	0.304762	0.196383	0.38847	up	0.948636	1	no	GO:0003676(nucleic acid binding);GO:0003700(sequence-specific DNA binding transcription factor activity);GO:0005488(binding);GO:0005515(protein binding);GO:0005634(nucleus);GO:0006139(nucleobase-containing compound metabolic process);GO:0009058(biosynthetic process)	NA
LOC_Os01g14020.1	Optic atrophy 3 protein (OPA3)	14.5	10	1.45988	0.987467	0.288934	up	0.874483	1	no	GO:0003674(molecular_function);GO:0008150(biological_process)	NA
LOC_Os01g14020.2	Optic atrophy 3 protein (OPA3)	7.5	7	0.889096	0.813876	-0.00384786	up	1	1	no	GO:0003674(molecular_function);GO:0008150(biological_process)	NA
LOC_Os01g14030.1	LOB domain-containing protein 2	0	1	0	0.085607	-inf	down	0.932996	1	no	GO:0008150(biological_process);GO:0009536(plastid)	NA
LOC_Os01g14040.1	D-Tyr-tRNA(Tyr) deacylase family protein	55	59	6.1687	6.49016	-0.297776	down	0.67458	1	no	GO:0005737(cytoplasm);GO:0009056(catabolic process);GO:0009987(cellular process);GO:0016787(hydrolase activity);GO:0016788("hydrolase activity, acting on ester bonds");GO:0019478(D-amino acid catabolic process)	NA
LOC_Os01g14050.1	Calcium-dependent lipid-binding (CaLB domain) family protein	222	101	9.38947	4.18969	0.939711	up	0.0884806	1	no	GO:0005515(protein binding);GO:0005773(vacuole);GO:0005886(plasma membrane)	NA
LOC_Os01g14050.2	Calcium-dependent lipid-binding (CaLB domain) family protein	210	93	8.93781	3.88211	0.978594	up	0.0788932	1	no	GO:0005515(protein binding);GO:0005773(vacuole);GO:0005886(plasma membrane)	NA
LOC_Os01g14060.1	NA	0	1	0	0.13154	-inf	down	0.932996	1	no	NA	NA
LOC_Os01g14070.1	Ribosomal protein L18ae family	42	29	6.06103	4.10457	0.337843	up	0.690662	1	no	GO:0003674(molecular_function);GO:0003735(structural constituent of ribosome);GO:0005840(ribosome);GO:0006412(translation);GO:0008150(biological_process)	NA
LOC_Os01g14080.1	alpha/beta-Hydrolases superfamily protein	22	11	1.54618	0.758233	0.803507	up	0.461016	1	no	GO:0005575(cellular_component)	NA
LOC_Os01g14090.1	P-loop nucleoside triphosphate hydrolases superfamily protein with CH (Calponin Homology) domain	202	108	11.8306	6.20373	0.706831	up	0.201485	1	no	GO:0000166(nucleotide binding);GO:0003774(motor activity);GO:0003777(microtubule motor activity);GO:0005524(ATP binding);GO:0007018(microtubule-based movement);GO:0008152(metabolic process);GO:0009987(cellular process)	NA
LOC_Os01g14100.1	Major facilitator superfamily protein	65.1667	37	3.14312	1.75029	0.616422	up	0.385475	1	no	GO:0005215(transporter activity);GO:0006810(transport);GO:0016020(membrane);GO:0016021(integral component of membrane);GO:0055085(transmembrane transport)	NA
LOC_Os01g14100.2	Major facilitator superfamily protein	64.6667	37.5	3.13016	1.78029	0.577947	up	0.415395	1	no	GO:0005215(transporter activity);GO:0006810(transport);GO:0016020(membrane);GO:0016021(integral component of membrane);GO:0055085(transmembrane transport)	NA
LOC_Os01g14100.3	Major facilitator superfamily protein	97.1667	47.5	3.23887	1.5529	0.818457	up	0.202111	1	no	GO:0005215(transporter activity);GO:0006810(transport);GO:0016020(membrane);GO:0016021(integral component of membrane);GO:0055085(transmembrane transport)	NA
LOC_Os01g14110.1	AtBS1(activation-tagged BRI1 suppressor 1)-interacting factor 1	6	6	0.99296	0.973878	-0.196493	up	1	1	no	GO:0003700(sequence-specific DNA binding transcription factor activity);GO:0005634(nucleus);GO:0006139(nucleobase-containing compound metabolic process);GO:0007165(signal transduction);GO:0009058(biosynthetic process);GO:0009719(response to endogenous stimulus)	NA
LOC_Os01g14130.1	NA	1	0	0.112042	0	inf	up	1	1	no	NA	NA
LOC_Os01g14140.1	Carbohydrate-binding X8 domain superfamily protein	3	0.5	0.423888	0.0692902	inf	up	0.385927	1	no	GO:0003674(molecular_function);GO:0005623(cell);GO:0008150(biological_process)	NA
LOC_Os01g14140.2	Carbohydrate-binding X8 domain superfamily protein	3	0.5	0.427234	0.0698373	inf	up	0.385927	1	no	GO:0003674(molecular_function);GO:0005623(cell);GO:0008150(biological_process)	NA
LOC_Os01g14170.1	NA	2	0	0.141759	0	inf	up	0.609364	1	no	NA	NA
LOC_Os01g14250.1	NA	1.5	3	0.185967	0.364786	-0.781455	down	0.906174	1	no	NA	NA
LOC_Os01g14370.1	histone acetyltransferase of the CBP family 1	381	342	9.3592	8.23972	-0.0406983	up	0.943122	1	no	GO:0000003(reproduction);GO:0003674(molecular_function);GO:0003712(transcription cofactor activity);GO:0004402(histone acetyltransferase activity);GO:0005634(nucleus);GO:0006139(nucleobase-containing compound metabolic process);GO:0006355("regulation of transcription, DNA-templated");GO:0006464(cellular protein modification process);GO:0008150(biological_process);GO:0008270(zinc ion binding);GO:0…	NA
LOC_Os01g14370.2	histone acetyltransferase of the CBP family 1	382	348	9.15722	8.18187	-0.0620076	up	0.910172	1	no	GO:0000003(reproduction);GO:0003674(molecular_function);GO:0003712(transcription cofactor activity);GO:0004402(histone acetyltransferase activity);GO:0005634(nucleus);GO:0006139(nucleobase-containing compound metabolic process);GO:0006355("regulation of transcription, DNA-templated");GO:0006464(cellular protein modification process);GO:0008150(biological_process);GO:0008270(zinc ion binding);GO:0…	NA
LOC_Os01g14380.1	TEOSINTE BRANCHED 1, cycloidea, PCF (TCP)-domain family protein 20	3.33333	3.33333	1.69378	1.66123	-0.196493	up	1	1	no	GO:0003700(sequence-specific DNA binding transcription factor activity);GO:0005575(cellular_component);GO:0006139(nucleobase-containing compound metabolic process);GO:0009058(biosynthetic process);GO:0009653(anatomical structure morphogenesis)	NA
LOC_Os01g14410.1	Chlorophyll A-B binding family protein	1334.93	1368.05	150.818	151.589	-0.231721	down	0.690503	1	no	GO:0005488(binding);GO:0006950(response to stress);GO:0009628(response to abiotic stimulus)	NA
LOC_Os01g14420.1	RWP-RK domain-containing protein	38	37	2.95888	2.82565	-0.158019	up	0.869249	1	no	GO:0003674(molecular_function);GO:0005575(cellular_component);GO:0008150(biological_process)	NA
LOC_Os01g14440.1	WRKY family transcription factor	111	61	5.68298	3.06306	0.667186	up	0.279494	1	no	GO:0003700(sequence-specific DNA binding transcription factor activity);GO:0006139(nucleobase-containing compound metabolic process);GO:0006355("regulation of transcription, DNA-templated");GO:0009058(biosynthetic process);GO:0043565(sequence-specific DNA binding)	NA
LOC_Os01g14510.1	Protein kinase superfamily protein	40	24	2.44732	1.44017	0.540473	up	0.522493	1	no	GO:0000166(nucleotide binding);GO:0004672(protein kinase activity);GO:0005524(ATP binding);GO:0005623(cell);GO:0006464(cellular protein modification process);GO:0006468(protein phosphorylation);GO:0008152(metabolic process);GO:0009987(cellular process);GO:0016301(kinase activity)	NA
LOC_Os01g14514.1	NA	16.5	6.5	2.11592	0.817526	1.21854	up	0.33848	1	no	NA	NA
LOC_Os01g14514.2	NA	12.5	3.5	2.01326	0.552878	1.38847	up	0.346871	1	no	NA	NA
LOC_Os01g14520.1	SLAC1 homologue 1	1	0	0.0392432	0	inf	up	1	1	no	GO:0005215(transporter activity);GO:0005886(plasma membrane);GO:0006810(transport);GO:0016020(membrane);GO:0016021(integral component of membrane);GO:0019725(cellular homeostasis);GO:0055085(transmembrane transport)	NA
LOC_Os01g14550.1	pathogenesis-related family protein	9.16667	8	0.952143	0.814992	-0.0265679	up	1	1	no	GO:0003674(molecular_function);GO:0008150(biological_process)	NA
LOC_Os01g14580.1	cytosolic NADP+-dependent isocitrate dehydrogenase	761.667	710	35.1695	32.1537	-0.094521	up	0.862453	1	no	GO:0003824(catalytic activity);GO:0004450(isocitrate dehydrogenase (NADP+) activity);GO:0005488(binding);GO:0005515(protein binding);GO:0005575(cellular_component);GO:0005576(extracellular region);GO:0005829(cytosol);GO:0005886(plasma membrane);GO:0006102(isocitrate metabolic process);GO:0006139(nucleobase-containing compound metabolic process);GO:0006950(response to stress);GO:0008150(biological…	ko00020(Citrate cycle (TCA cycle));ko00480(Glutathione metabolism);ko00720(Carbon fixation pathways in prokaryotes);ko01200(Carbon metabolism);ko01210(2-Oxocarboxylic acid metabolism);ko01230(Biosynthesis of amino acids);ko04146(Peroxisome)
LOC_Os01g14590.1	pathogenesis-related family protein	73.1667	65	5.19621	4.52751	-0.0290362	up	0.989627	1	no	GO:0003674(molecular_function);GO:0008150(biological_process)	NA
LOC_Os01g14610.1	PSF2	76.5	53.5	6.07915	4.16973	0.296547	up	0.665118	1	no	GO:0003674(molecular_function);GO:0005634(nucleus);GO:0006259(DNA metabolic process);GO:0006260(DNA replication);GO:0009058(biosynthetic process)	NA
LOC_Os01g14610.2	PSF2	79.5	52.5	6.3455	4.10989	0.424995	up	0.524179	1	no	GO:0003674(molecular_function);GO:0005634(nucleus);GO:0006259(DNA metabolic process);GO:0006260(DNA replication);GO:0009058(biosynthetic process)	NA
LOC_Os01g14630.1	geranylgeranyl pyrophosphate synthase 1	5	0	0.39045	0	inf	up	0.176994	1	no	GO:0006629(lipid metabolic process);GO:0008152(metabolic process);GO:0008299(isoprenoid biosynthetic process);GO:0009058(biosynthetic process);GO:0009536(plastid);GO:0009987(cellular process);GO:0016740(transferase activity)	NA
LOC_Os01g14670.1	germin-like protein 10	40.5	14	3.96331	1.3437	1.31808	up	0.134693	1	no	GO:0003674(molecular_function);GO:0005488(binding);GO:0005618(cell wall);GO:0008150(biological_process);GO:0045735(nutrient reservoir activity)	NA
LOC_Os01g14690.1	cAMP-regulated phosphoprotein 19-related protein	506.5	537.333	50.9005	52.9613	-0.282278	down	0.591807	1	no	GO:0003674(molecular_function);GO:0005886(plasma membrane);GO:0008150(biological_process)	NA
LOC_Os01g14690.4	cAMP-regulated phosphoprotein 19-related protein	440	460.833	46.0119	47.2644	-0.263756	down	0.614752	1	no	GO:0003674(molecular_function);GO:0005886(plasma membrane);GO:0008150(biological_process)	NA
LOC_Os01g14720.1	DNA-binding storekeeper protein-related transcriptional regulator	0	4	0	0.351208	-inf	down	0.179883	1	no	GO:0006139(nucleobase-containing compound metabolic process);GO:0009058(biosynthetic process)	NA
LOC_Os01g14790.1	NA	155	153	17.3486	16.7956	-0.177756	up	0.755488	1	no	GO:0003674(molecular_function);GO:0005575(cellular_component);GO:0008150(biological_process)	NA
LOC_Os01g14810.1	HAD-superfamily hydrolase, subfamily IG, 5\'-nucleotidase	240	263.833	10.6677	11.5017	-0.333996	down	0.526615	1	no	GO:0008150(biological_process);GO:0008152(metabolic process);GO:0009536(plastid);GO:0009987(cellular process);GO:0016787(hydrolase activity)	NA
LOC_Os01g14810.2	HAD-superfamily hydrolase, subfamily IG, 5\'-nucleotidase	228	250.833	9.9424	10.7279	-0.335146	down	0.526647	1	no	GO:0008150(biological_process);GO:0008152(metabolic process);GO:0009536(plastid);GO:0009987(cellular process);GO:0016787(hydrolase activity)	NA
LOC_Os01g14810.3	HAD-superfamily hydrolase, subfamily IG, 5\'-nucleotidase	223	256.333	8.45094	9.52747	-0.395593	down	0.453799	1	no	GO:0008150(biological_process);GO:0008152(metabolic process);GO:0009536(plastid);GO:0009987(cellular process);GO:0016787(hydrolase activity)	NA
LOC_Os01g14820.1	pigment defective 320	182	188	9.77585	9.90407	-0.243287	down	0.656817	1	no	GO:0003674(molecular_function);GO:0005783(endoplasmic reticulum);GO:0006810(transport);GO:0009536(plastid)	NA
LOC_Os01g14830.1	ribosomal protein L3 plastid	110	95	8.25058	6.98857	0.0150112	up	0.998984	1	no	GO:0003735(structural constituent of ribosome);GO:0005198(structural molecule activity);GO:0005622(intracellular);GO:0005739(mitochondrion);GO:0005840(ribosome);GO:0006412(translation)	NA
LOC_Os01g14840.1	RING/U-box superfamily protein	169	174	6.89978	6.96739	-0.238557	down	0.666548	1	no	GO:0005488(binding)	NA
LOC_Os01g14860.1	Protein kinase superfamily protein	401.7	524.167	21.3962	27.3827	-0.578864	down	0.268091	1	no	GO:0004672(protein kinase activity);GO:0005524(ATP binding);GO:0005829(cytosol);GO:0006464(cellular protein modification process);GO:0006468(protein phosphorylation);GO:0007275(multicellular organismal development);GO:0008152(metabolic process);GO:0009653(anatomical structure morphogenesis);GO:0009987(cellular process);GO:0016301(kinase activity);GO:0016773("phosphotransferase activity, alcohol g…	NA
LOC_Os01g14860.2	Protein kinase superfamily protein	397.033	524.167	20.7594	26.88	-0.596921	down	0.253393	1	no	GO:0004672(protein kinase activity);GO:0005524(ATP binding);GO:0005829(cytosol);GO:0006464(cellular protein modification process);GO:0006468(protein phosphorylation);GO:0007275(multicellular organismal development);GO:0008152(metabolic process);GO:0009653(anatomical structure morphogenesis);GO:0009987(cellular process);GO:0016301(kinase activity);GO:0016773("phosphotransferase activity, alcohol g…	NA
LOC_Os01g14860.3	Protein kinase superfamily protein	397.931	528.848	15.2944	19.9356	-0.606992	down	0.245607	1	no	GO:0004672(protein kinase activity);GO:0005524(ATP binding);GO:0005829(cytosol);GO:0006464(cellular protein modification process);GO:0006468(protein phosphorylation);GO:0007275(multicellular organismal development);GO:0008152(metabolic process);GO:0009653(anatomical structure morphogenesis);GO:0009987(cellular process);GO:0016301(kinase activity);GO:0016773("phosphotransferase activity, alcohol g…	NA
LOC_Os01g14860.4	Protein kinase superfamily protein	391.7	507.5	20.9047	26.5643	-0.567625	down	0.276991	1	no	GO:0004672(protein kinase activity);GO:0005524(ATP binding);GO:0005829(cytosol);GO:0006464(cellular protein modification process);GO:0006468(protein phosphorylation);GO:0007275(multicellular organismal development);GO:0008152(metabolic process);GO:0009653(anatomical structure morphogenesis);GO:0009987(cellular process);GO:0016301(kinase activity);GO:0016773("phosphotransferase activity, alcohol g…	NA
LOC_Os01g14870.1	C2H2 and C2HC zinc fingers superfamily protein	51	40.5	3.20364	2.49517	0.154004	up	0.860099	1	no	GO:0003676(nucleic acid binding);GO:0005488(binding);GO:0005575(cellular_component);GO:0008150(biological_process);GO:0008270(zinc ion binding)	NA
LOC_Os01g14890.1	NA	139	176	11.4406	14.2075	-0.536983	down	0.328664	1	no	GO:0003674(molecular_function);GO:0008150(biological_process);GO:0009536(plastid)	NA
LOC_Os01g14920.1	Zinc knuckle (CCHC-type) family protein	57	37	5.03613	3.20624	0.426944	up	0.56556	1	no	GO:0003676(nucleic acid binding);GO:0005488(binding);GO:0005575(cellular_component);GO:0008150(biological_process)	NA
LOC_Os01g14926.1	Malectin/receptor-like protein kinase family protein	0.285714	0	0.0186287	0	0	up	1	1	no	GO:0000166(nucleotide binding);GO:0004672(protein kinase activity);GO:0005524(ATP binding);GO:0005623(cell);GO:0005886(plasma membrane);GO:0006464(cellular protein modification process);GO:0006468(protein phosphorylation);GO:0007275(multicellular organismal development);GO:0008152(metabolic process);GO:0009653(anatomical structure morphogenesis);GO:0009856(pollination);GO:0009987(cellular process…	NA
LOC_Os01g14932.1	Protein kinase superfamily protein	166.833	132.333	6.38953	4.97082	0.142817	up	0.806723	1	no	GO:0004672(protein kinase activity);GO:0005524(ATP binding);GO:0005886(plasma membrane);GO:0006464(cellular protein modification process);GO:0006468(protein phosphorylation);GO:0008152(metabolic process);GO:0009987(cellular process);GO:0016301(kinase activity)	NA
LOC_Os01g14932.2	Protein kinase superfamily protein	164.333	131.333	6.50795	5.10113	0.127636	up	0.828878	1	no	GO:0004672(protein kinase activity);GO:0005524(ATP binding);GO:0005886(plasma membrane);GO:0006464(cellular protein modification process);GO:0006468(protein phosphorylation);GO:0008152(metabolic process);GO:0009987(cellular process);GO:0016301(kinase activity)	NA
LOC_Os01g14932.3	Protein kinase superfamily protein	146.833	115.333	5.84916	4.50605	0.157689	up	0.791336	1	no	GO:0004672(protein kinase activity);GO:0005524(ATP binding);GO:0005886(plasma membrane);GO:0006464(cellular protein modification process);GO:0006468(protein phosphorylation);GO:0008152(metabolic process);GO:0009987(cellular process);GO:0016301(kinase activity)	NA
LOC_Os01g14950.1	importin alpha isoform 1	2435.5	2051.5	120.201	99.3033	0.0509905	up	0.937191	1	no	GO:0005215(transporter activity);GO:0005488(binding);GO:0005515(protein binding);GO:0005575(cellular_component);GO:0005634(nucleus);GO:0005643(nuclear pore);GO:0005730(nucleolus);GO:0005737(cytoplasm);GO:0005829(cytosol);GO:0006606(protein import into nucleus);GO:0006810(transport);GO:0006886(intracellular protein transport);GO:0008565(protein transporter activity);GO:0009987(cellular process)	NA
LOC_Os01g14960.1	Protein of unknown function (DUF1218)	4	0	0.36442	0	inf	up	0.257309	1	no	GO:0003674(molecular_function);GO:0005575(cellular_component);GO:0008150(biological_process)	NA
LOC_Os01g14970.1	Protein of unknown function (DUF1645)	0	1	0	0.0785734	-inf	down	0.932996	1	no	GO:0003674(molecular_function);GO:0005575(cellular_component);GO:0008150(biological_process)	NA
LOC_Os01g14980.1	Nucleic acid-binding, OB-fold-like protein	71.5	72	9.47201	9.35495	-0.196493	up	0.774323	1	no	GO:0003674(molecular_function);GO:0005575(cellular_component);GO:0008150(biological_process)	NA
LOC_Os01g14980.2	Nucleic acid-binding, OB-fold-like protein	59.5	59	7.89196	7.67525	-0.172245	up	0.817751	1	no	GO:0003674(molecular_function);GO:0005575(cellular_component);GO:0008150(biological_process)	NA
LOC_Os01g15000.1	alpha/beta-Hydrolases superfamily protein	148	87	5.85041	3.373	0.570017	up	0.32521	1	no	GO:0004806(triglyceride lipase activity);GO:0006629(lipid metabolic process);GO:0016787(hydrolase activity)	NA
LOC_Os01g15010.1	secretion-associated RAS super family 2	788.75	733.417	69.2364	63.142	-0.0902808	up	0.869018	1	no	GO:0000166(nucleotide binding);GO:0004871(signal transducer activity);GO:0005525(GTP binding);GO:0005622(intracellular);GO:0005634(nucleus);GO:0005737(cytoplasm);GO:0005886(plasma membrane);GO:0006810(transport);GO:0006886(intracellular protein transport);GO:0007186(G-protein coupled receptor signaling pathway);GO:0007264(small GTPase mediated signal transduction);GO:0009987(cellular process);GO:…	NA
LOC_Os01g15020.1	TOPLESS-related 2	1126.5	1073	29.0572	27.1453	-0.126936	up	0.822657	1	no	GO:0000003(reproduction);GO:0005515(protein binding);GO:0005623(cell);GO:0009653(anatomical structure morphogenesis);GO:0009790(embryo development);GO:0009791(post-embryonic development)	NA
LOC_Os01g15020.2	TOPLESS-related 2	1094.5	1047	28.8155	27.0352	-0.133142	up	0.813421	1	no	GO:0000003(reproduction);GO:0005515(protein binding);GO:0005623(cell);GO:0009653(anatomical structure morphogenesis);GO:0009790(embryo development);GO:0009791(post-embryonic development)	NA
LOC_Os01g15029.1	Cyclophilin-like peptidyl-prolyl cis-trans isomerase family protein	136	108	21.7746	16.9593	0.136082	up	0.82453	1	no	GO:0003824(catalytic activity);GO:0006464(cellular protein modification process);GO:0009987(cellular process);GO:0019538(protein metabolic process)	NA
LOC_Os01g15060.1	NA	1.5	0	0.238398	0	inf	up	0.609364	1	no	NA	NA
LOC_Os01g15100.1	NA	0.5	0	0.103079	0	0	up	1	1	no	NA	NA
LOC_Os01g15110.1	Syntaxin/t-SNARE family protein	1355	1443	80.9356	84.5355	-0.287271	down	0.623451	1	no	GO:0005515(protein binding);GO:0005768(endosome);GO:0005773(vacuole);GO:0005794(Golgi apparatus);GO:0006810(transport);GO:0009606(tropism);GO:0009628(response to abiotic stimulus);GO:0009653(anatomical structure morphogenesis);GO:0009987(cellular process);GO:0016020(membrane);GO:0016043(cellular component organization)	ko04130(SNARE interactions in vesicular transport);ko04145(Phagosome)
LOC_Os01g15120.1	alpha/beta-Hydrolases superfamily protein	673	840.5	53.8762	65.9921	-0.516276	down	0.338782	1	no	GO:0003824(catalytic activity);GO:0005777(peroxisome);GO:0008152(metabolic process);GO:0016787(hydrolase activity)	NA
LOC_Os01g15130.1	alpha/beta-Hydrolases superfamily protein	4	4.5	0.315317	0.347915	-0.196493	down	1	1	no	GO:0003824(catalytic activity);GO:0005777(peroxisome);GO:0008152(metabolic process);GO:0016787(hydrolase activity)	NA
LOC_Os01g15170.1	NA	1	1	0.190886	0.187218	-0.196493	up	1	1	no	NA	NA
LOC_Os01g15210.1	NA	1	5	0.0915674	0.449038	-2.51842	down	0.299059	1	no	NA	NA
LOC_Os01g15220.1	NA	3	1	0.535805	0.175169	1.38847	up	0.783581	1	no	NA	NA
LOC_Os01g15250.1	NA	3	1	0.237352	0.077597	1.38847	up	0.783581	1	no	NA	NA
LOC_Os01g15260.1	Dynein light chain type 1 family protein	165.5	147	18.2594	15.9067	-0.0211259	up	0.982436	1	no	GO:0003774(motor activity);GO:0005856(cytoskeleton);GO:0005875(microtubule associated complex);GO:0007017(microtubule-based process);GO:0008152(metabolic process);GO:0009987(cellular process)	ko04962(Vasopressin-regulated water reabsorption)
LOC_Os01g15270.1	NA	1261	2060	151.984	243.513	-0.904569	down	0.136958	1	no	NA	NA
LOC_Os01g15290.1	Ribosomal L18p/L5e family protein	31.5	34.5	4.52166	4.85712	-0.283956	down	0.750094	1	no	GO:0003735(structural constituent of ribosome);GO:0005198(structural molecule activity);GO:0005622(intracellular);GO:0005840(ribosome);GO:0006412(translation);GO:0009987(cellular process)	NA
LOC_Os01g15290.2	Ribosomal L18p/L5e family protein	28.5	27.5	4.00601	3.79117	-0.196493	up	0.854948	1	no	GO:0003735(structural constituent of ribosome);GO:0005198(structural molecule activity);GO:0005622(intracellular);GO:0005840(ribosome);GO:0006412(translation);GO:0009987(cellular process)	NA
LOC_Os01g15310.1	Small nuclear ribonucleoprotein family protein	81	47	8.82864	5.02435	0.588768	up	0.376138	1	no	GO:0000003(reproduction);GO:0003674(molecular_function);GO:0005622(intracellular);GO:0005634(nucleus);GO:0009790(embryo development);GO:0009791(post-embryonic development)	ko03018(RNA degradation);ko03040(Spliceosome)
LOC_Os01g15320.1	ralf-like 33	8.5	4	1.24997	0.576917	0.803507	up	0.682123	1	no	GO:0004871(signal transducer activity);GO:0005575(cellular_component);GO:0005576(extracellular region);GO:0007165(signal transduction);GO:0007267(cell-cell signaling)	NA
LOC_Os01g15340.1	NA	14.5	0.5	1.75742	0.059436	inf	up	0.0115295	0.440399	yes	GO:0003674(molecular_function);GO:0005575(cellular_component);GO:0008150(biological_process)	NA
LOC_Os01g15350.1	Zinc finger C-x8-C-x5-C-x3-H type family protein	66	33	3.07506	1.50798	0.803507	up	0.259745	1	no	GO:0003676(nucleic acid binding);GO:0005488(binding);GO:0008150(biological_process);GO:0008270(zinc ion binding)	NA
LOC_Os01g15390.1	NA	16	7	1.47506	0.632938	0.996152	up	0.430554	1	no	NA	NA
LOC_Os01g15399.1	NA	13.25	12.3333	0.54736	0.499701	-0.0810157	up	1	1	no	NA	NA
LOC_Os01g15399.2	NA	13.25	12.3333	0.52569	0.479918	-0.0810157	up	1	1	no	NA	NA
LOC_Os01g15448.1	NA	38	55.5	5.76028	8.25136	-0.75592	down	0.289714	1	no	GO:0003674(molecular_function);GO:0005575(cellular_component);GO:0008150(biological_process)	NA
LOC_Os01g15460.1	Zinc finger C-x8-C-x5-C-x3-H type family protein	198.5	190.333	9.52313	8.95585	-0.129724	up	0.816631	1	no	GO:0003676(nucleic acid binding);GO:0005488(binding);GO:0008150(biological_process);GO:0008270(zinc ion binding)	NA
LOC_Os01g15460.2	Zinc finger C-x8-C-x5-C-x3-H type family protein	165	154.333	8.28695	7.60227	-0.0969573	up	0.870319	1	no	GO:0003676(nucleic acid binding);GO:0005488(binding);GO:0008150(biological_process);GO:0008270(zinc ion binding)	NA
LOC_Os01g15460.3	Zinc finger C-x8-C-x5-C-x3-H type family protein	198.5	190.333	8.9146	8.38356	-0.129724	up	0.816631	1	no	GO:0003676(nucleic acid binding);GO:0005488(binding);GO:0008150(biological_process);GO:0008270(zinc ion binding)	NA
LOC_Os01g15470.1	Protein kinase superfamily protein	274.667	251.333	13.6869	12.2835	-0.0647487	up	0.908746	1	no	GO:0000166(nucleotide binding);GO:0004672(protein kinase activity);GO:0005524(ATP binding);GO:0005886(plasma membrane);GO:0006464(cellular protein modification process);GO:0006468(protein phosphorylation);GO:0008152(metabolic process);GO:0009987(cellular process);GO:0016301(kinase activity)	NA
LOC_Os01g15470.2	Protein kinase superfamily protein	264.667	255.833	10.0581	9.5356	-0.146644	up	0.785009	1	no	GO:0000166(nucleotide binding);GO:0004672(protein kinase activity);GO:0005524(ATP binding);GO:0005886(plasma membrane);GO:0006464(cellular protein modification process);GO:0006468(protein phosphorylation);GO:0008152(metabolic process);GO:0009987(cellular process);GO:0016301(kinase activity)	NA
LOC_Os01g15470.3	Protein kinase superfamily protein	257.667	251.833	12.5002	11.9824	-0.162546	up	0.761885	1	no	GO:0000166(nucleotide binding);GO:0004672(protein kinase activity);GO:0005524(ATP binding);GO:0005886(plasma membrane);GO:0006464(cellular protein modification process);GO:0006468(protein phosphorylation);GO:0008152(metabolic process);GO:0009987(cellular process);GO:0016301(kinase activity)	NA
LOC_Os01g15480.1	Protein kinase family protein with ARM repeat domain	12	13	0.271487	0.288458	-0.31197	down	0.847448	1	no	GO:0000003(reproduction);GO:0004672(protein kinase activity);GO:0005515(protein binding);GO:0005524(ATP binding);GO:0005575(cellular_component);GO:0005856(cytoskeleton);GO:0006468(protein phosphorylation);GO:0007049(cell cycle);GO:0007275(multicellular organismal development);GO:0008152(metabolic process);GO:0009653(anatomical structure morphogenesis);GO:0009790(embryo development);GO:0009791(pos…	NA
LOC_Os01g15490.1	phosphoadenosine phosphosulfate (PAPS) reductase family protein	451.333	644.167	21.3875	29.9387	-0.710426	down	0.177928	1	no	GO:0003824(catalytic activity);GO:0005575(cellular_component);GO:0006777(Mo-molybdopterin cofactor biosynthetic process);GO:0008152(metabolic process);GO:0009058(biosynthetic process);GO:0009987(cellular process);GO:0016740(transferase activity);GO:0019538(protein metabolic process)	NA
LOC_Os01g15490.2	phosphoadenosine phosphosulfate (PAPS) reductase family protein	404.333	566.167	19.2361	26.4176	-0.68294	down	0.192472	1	no	GO:0003824(catalytic activity);GO:0005575(cellular_component);GO:0006777(Mo-molybdopterin cofactor biosynthetic process);GO:0008152(metabolic process);GO:0009058(biosynthetic process);GO:0009987(cellular process);GO:0016740(transferase activity);GO:0019538(protein metabolic process)	NA
LOC_Os01g15490.3	phosphoadenosine phosphosulfate (PAPS) reductase family protein	274.333	386.667	14.8682	20.5537	-0.694651	down	0.181826	1	no	GO:0003824(catalytic activity);GO:0005575(cellular_component);GO:0006777(Mo-molybdopterin cofactor biosynthetic process);GO:0008152(metabolic process);GO:0009058(biosynthetic process);GO:0009987(cellular process);GO:0016740(transferase activity);GO:0019538(protein metabolic process)	NA
LOC_Os01g15510.1	NA	1	2	0.0975069	0.191266	-1.19649	down	0.918509	1	no	NA	NA
LOC_Os01g15520.1	NA	147.5	129.5	23.9704	20.6408	-0.00940739	up	1	1	no	GO:0003674(molecular_function);GO:0005730(nucleolus);GO:0008150(biological_process)	NA
LOC_Os01g15530.1	Pentatricopeptide repeat (PPR) superfamily protein	8	4	0.420321	0.206122	0.803507	up	0.682123	1	no	GO:0003674(molecular_function);GO:0005575(cellular_component);GO:0008150(biological_process)	NA
LOC_Os01g15540.1	P-loop containing nucleoside triphosphate hydrolases superfamily protein	1	0	0.0454377	0	inf	up	1	1	no	GO:0000166(nucleotide binding);GO:0003774(motor activity);GO:0003777(microtubule motor activity);GO:0005524(ATP binding);GO:0005739(mitochondrion);GO:0007018(microtubule-based movement);GO:0008152(metabolic process);GO:0009987(cellular process)	NA
LOC_Os01g15580.1	NB-ARC domain-containing disease resistance protein	132	102	3.2633	2.47318	0.175476	up	0.772458	1	no	GO:0000166(nucleotide binding);GO:0005515(protein binding);GO:0005524(ATP binding);GO:0006915(apoptotic process);GO:0006950(response to stress);GO:0043531(ADP binding)	NA
LOC_Os01g15600.1	purin-rich alpha 1	609	479	50.5473	38.9932	0.149924	up	0.777973	1	no	GO:0003676(nucleic acid binding);GO:0005737(cytoplasm);GO:0008150(biological_process)	NA
LOC_Os01g15610.1	NA	89	68	33.799	25.3277	0.191778	up	0.775373	1	no	NA	NA
LOC_Os01g15630.1	RING/U-box superfamily protein	335.5	365.5	15.086	16.1192	-0.319875	down	0.539755	1	no	GO:0005488(binding);GO:0006464(cellular protein modification process);GO:0009058(biosynthetic process)	NA
LOC_Os01g15630.2	RING/U-box superfamily protein	330.5	357.5	14.8797	15.786	-0.313987	down	0.547378	1	no	GO:0005488(binding);GO:0006464(cellular protein modification process);GO:0009058(biosynthetic process)	NA
LOC_Os01g15640.1	NAC domain containing protein 86	1089	751	58.7857	39.7609	0.339626	up	0.537009	1	no	GO:0003677(DNA binding);GO:0003700(sequence-specific DNA binding transcription factor activity);GO:0006139(nucleobase-containing compound metabolic process);GO:0006355("regulation of transcription, DNA-templated");GO:0007275(multicellular organismal development);GO:0009058(biosynthetic process)	NA
LOC_Os01g15660.1	NAD(P)-binding Rossmann-fold superfamily protein	44.1667	33	3.76696	2.76047	0.218545	up	0.803562	1	no	GO:0003824(catalytic activity);GO:0005488(binding);GO:0008152(metabolic process);GO:0009536(plastid);GO:0009987(cellular process)	NA
LOC_Os01g15660.2	NAD(P)-binding Rossmann-fold superfamily protein	41.1667	36.5	2.75205	2.39319	-0.00886594	up	1	1	no	GO:0003824(catalytic activity);GO:0005488(binding);GO:0008152(metabolic process);GO:0009536(plastid);GO:0009987(cellular process)	NA
LOC_Os01g15660.3	NAD(P)-binding Rossmann-fold superfamily protein	61.6667	44.5	2.59601	1.83734	0.298272	up	0.684152	1	no	GO:0003824(catalytic activity);GO:0005488(binding);GO:0008152(metabolic process);GO:0009536(plastid);GO:0009987(cellular process)	NA
LOC_Os01g15680.1	HXXXD-type acyl-transferase family protein	5	1	0.576319	0.113049	2.12544	up	0.427835	1	no	GO:0003824(catalytic activity);GO:0005488(binding);GO:0008152(metabolic process);GO:0009536(plastid);GO:0016740(transferase activity);GO:0016747("transferase activity, transferring acyl groups other than amino-acyl groups")	NA
LOC_Os01g15680.2	HXXXD-type acyl-transferase family protein	5	1	0.573874	0.112569	2.12544	up	0.427835	1	no	GO:0003824(catalytic activity);GO:0005488(binding);GO:0008152(metabolic process);GO:0009536(plastid);GO:0016740(transferase activity);GO:0016747("transferase activity, transferring acyl groups other than amino-acyl groups")	NA
LOC_Os01g15709.1	HXXXD-type acyl-transferase family protein	0	0.5	0	0.0383777	0	down	1	1	no	GO:0003824(catalytic activity);GO:0005488(binding);GO:0008152(metabolic process);GO:0009536(plastid);GO:0016740(transferase activity);GO:0016747("transferase activity, transferring acyl groups other than amino-acyl groups")	NA
LOC_Os01g15720.1	NA	0.461111	0.1	0.0176226	0.00374833	0	up	1	1	no	GO:0003676(nucleic acid binding);GO:0004190(aspartic-type endopeptidase activity);GO:0006508(proteolysis);GO:0006810(transport)	NA
LOC_Os01g15740.1	HXXXD-type acyl-transferase family protein	7	5.5	0.679487	0.523623	0.0258995	up	1	1	no	GO:0016747("transferase activity, transferring acyl groups other than amino-acyl groups")	NA
LOC_Os01g15770.1	TRAM, LAG1 and CLN8 (TLC) lipid-sensing domain containing protein	48	57	4.56116	5.31229	-0.44442	down	0.529339	1	no	GO:0003674(molecular_function);GO:0008150(biological_process);GO:0016020(membrane);GO:0016021(integral component of membrane)	NA
LOC_Os01g15780.1	UDP-Glycosyltransferase superfamily protein	161.5	130.5	7.7999	6.18158	0.120989	up	0.838754	1	no	GO:0005794(Golgi apparatus);GO:0008152(metabolic process);GO:0009058(biosynthetic process);GO:0016740(transferase activity)	NA
LOC_Os01g15780.2	UDP-Glycosyltransferase superfamily protein	118.5	97.5	8.59047	6.93227	0.0714403	up	0.919181	1	no	GO:0005794(Golgi apparatus);GO:0008152(metabolic process);GO:0009058(biosynthetic process);GO:0016740(transferase activity)	NA
LOC_Os01g15790.1	NA	100.75	81.9167	6.00465	4.78837	0.104167	up	0.880799	1	no	GO:0003674(molecular_function);GO:0008150(biological_process)	NA
LOC_Os01g15790.2	NA	99.75	85.9167	5.87389	4.96207	0.0210985	up	0.992696	1	no	GO:0003674(molecular_function);GO:0008150(biological_process)	NA
LOC_Os01g15790.3	NA	101.75	83.4167	6.14546	4.94135	0.100893	up	0.884722	1	no	GO:0003674(molecular_function);GO:0008150(biological_process)	NA
LOC_Os01g15790.4	NA	83.75	80.75	5.46712	5.16998	-0.144026	up	0.832551	1	no	GO:0003674(molecular_function);GO:0008150(biological_process)	NA
LOC_Os01g15830.1	Peroxidase superfamily protein	3	1	0.216321	0.0707213	1.38847	up	0.783581	1	no	GO:0003824(catalytic activity);GO:0004601(peroxidase activity);GO:0005488(binding);GO:0005623(cell);GO:0006950(response to stress);GO:0006979(response to oxidative stress);GO:0008152(metabolic process);GO:0020037(heme binding);GO:0055114(oxidation-reduction process)	ko00360(Phenylalanine metabolism);ko00940(Phenylpropanoid biosynthesis)
LOC_Os01g15840.1	Pentatricopeptide repeat (PPR) superfamily protein	27.5	36.5	0.786782	1.02421	-0.559063	down	0.50052	1	no	NA	NA
LOC_Os01g15850.1	NA	111.5	148.5	7.74082	10.1114	-0.598591	down	0.289457	1	no	GO:0003674(molecular_function);GO:0008150(biological_process)	NA
LOC_Os01g15860.1	pre-mRNA splicing factor-related	236.5	224	8.03422	7.46334	-0.121205	up	0.825309	1	no	GO:0000398("mRNA splicing, via spliceosome");GO:0005488(binding);GO:0005634(nucleus);GO:0006139(nucleobase-containing compound metabolic process);GO:0006950(response to stress);GO:0009628(response to abiotic stimulus)	NA
LOC_Os01g15900.1	cycling DOF factor 1	536	411	26.038	19.582	0.186602	up	0.723442	1	no	GO:0003677(DNA binding);GO:0003700(sequence-specific DNA binding transcription factor activity);GO:0005515(protein binding);GO:0006139(nucleobase-containing compound metabolic process);GO:0006355("regulation of transcription, DNA-templated");GO:0008270(zinc ion binding);GO:0009058(biosynthetic process)	NA
LOC_Os01g15910.1	UDP-GLUCOSE PYROPHOSPHORYLASE 1	14.6667	25	0.701774	1.17322	-0.933459	down	0.334363	1	no	GO:0005829(cytosol);GO:0005886(plasma membrane);GO:0006950(response to stress);GO:0007275(multicellular organismal development);GO:0008150(biological_process);GO:0008152(metabolic process);GO:0009628(response to abiotic stimulus);GO:0009987(cellular process);GO:0016740(transferase activity);GO:0016779(nucleotidyltransferase activity)	NA
LOC_Os01g15970.1	NA	2	4	0.235544	0.462036	-1.19649	down	0.674237	1	no	NA	NA
LOC_Os01g15979.1	NA	114	80	14.533	10.0026	0.314469	up	0.607702	1	no	GO:0003674(molecular_function);GO:0005739(mitochondrion);GO:0008150(biological_process)	NA
LOC_Os01g15990.1	NA	1	0.5	0.0513681	0.0251905	inf	up	1	1	no	GO:0003674(molecular_function);GO:0005575(cellular_component);GO:0007165(signal transduction);GO:0009606(tropism);GO:0009628(response to abiotic stimulus)	NA
LOC_Os01g16000.1	Sec14p-like phosphatidylinositol transfer family protein	234	220.5	12.4149	11.4739	-0.107488	up	0.846133	1	no	GO:0003674(molecular_function);GO:0005575(cellular_component);GO:0008150(biological_process)	NA
LOC_Os01g16000.2	Sec14p-like phosphatidylinositol transfer family protein	221	213.5	12.0017	11.3716	-0.150057	up	0.783786	1	no	GO:0003674(molecular_function);GO:0005575(cellular_component);GO:0008150(biological_process)	NA
LOC_Os01g16010.1	modifier of snc1,4	60.5	63.5	5.14786	5.29929	-0.289602	down	0.675443	1	no	GO:0003674(molecular_function);GO:0005515(protein binding);GO:0005634(nucleus);GO:0005730(nucleolus);GO:0006950(response to stress);GO:0007165(signal transduction);GO:0009607(response to biotic stimulus)	ko03040(Spliceosome)
LOC_Os01g16010.2	modifier of snc1,4	61.5	65.5	5.21246	5.44479	-0.286691	down	0.675743	1	no	GO:0003674(molecular_function);GO:0005515(protein binding);GO:0005634(nucleus);GO:0005730(nucleolus);GO:0006950(response to stress);GO:0007165(signal transduction);GO:0009607(response to biotic stimulus)	ko03040(Spliceosome)
LOC_Os01g16020.1	Pyridine nucleotide-disulphide oxidoreductase family protein	12.5	16.5	0.835644	1.08185	-0.61153	down	0.608422	1	no	GO:0003824(catalytic activity);GO:0005515(protein binding);GO:0008152(metabolic process);GO:0009058(biosynthetic process);GO:0009536(plastid);GO:0009579(thylakoid);GO:0009987(cellular process);GO:0016020(membrane);GO:0016491(oxidoreductase activity);GO:0055114(oxidation-reduction process)	NA
LOC_Os01g16030.1	ADP-ribosylation factor A1B	40.1333	23.5667	4.68075	2.69576	0.540473	up	0.522493	1	no	GO:0000166(nucleotide binding);GO:0004871(signal transducer activity);GO:0005488(binding);GO:0005515(protein binding);GO:0005525(GTP binding);GO:0005622(intracellular);GO:0005634(nucleus);GO:0005737(cytoplasm);GO:0005773(vacuole);GO:0005829(cytosol);GO:0005886(plasma membrane);GO:0006464(cellular protein modification process);GO:0007186(G-protein coupled receptor signaling pathway);GO:0007264(sma…	NA
LOC_Os01g16030.2	ADP-ribosylation factor A1B	40.1333	23.5667	4.86421	2.80142	0.540473	up	0.522493	1	no	GO:0000166(nucleotide binding);GO:0004871(signal transducer activity);GO:0005488(binding);GO:0005515(protein binding);GO:0005525(GTP binding);GO:0005622(intracellular);GO:0005634(nucleus);GO:0005737(cytoplasm);GO:0005773(vacuole);GO:0005829(cytosol);GO:0005886(plasma membrane);GO:0006464(cellular protein modification process);GO:0007186(G-protein coupled receptor signaling pathway);GO:0007264(sma…	NA
LOC_Os01g16030.3	ADP-ribosylation factor A1B	40.1333	23.5667	2.93893	1.6926	0.540473	up	0.522493	1	no	GO:0000166(nucleotide binding);GO:0004871(signal transducer activity);GO:0005488(binding);GO:0005515(protein binding);GO:0005525(GTP binding);GO:0005622(intracellular);GO:0005634(nucleus);GO:0005737(cytoplasm);GO:0005773(vacuole);GO:0005829(cytosol);GO:0005886(plasma membrane);GO:0006464(cellular protein modification process);GO:0007186(G-protein coupled receptor signaling pathway);GO:0007264(sma…	NA
LOC_Os01g16030.4	ADP-ribosylation factor A1B	40.1333	23.5667	4.84252	2.78892	0.540473	up	0.522493	1	no	GO:0000166(nucleotide binding);GO:0004871(signal transducer activity);GO:0005488(binding);GO:0005515(protein binding);GO:0005525(GTP binding);GO:0005622(intracellular);GO:0005634(nucleus);GO:0005737(cytoplasm);GO:0005773(vacuole);GO:0005829(cytosol);GO:0005886(plasma membrane);GO:0006464(cellular protein modification process);GO:0007186(G-protein coupled receptor signaling pathway);GO:0007264(sma…	NA
LOC_Os01g16040.1	Mitochondrial substrate carrier family protein	273	220	14.5626	11.5099	0.114904	up	0.833738	1	no	GO:0005215(transporter activity);GO:0005488(binding);GO:0005739(mitochondrion);GO:0006091(generation of precursor metabolites and energy);GO:0006810(transport);GO:0009536(plastid);GO:0009579(thylakoid);GO:0009628(response to abiotic stimulus);GO:0009987(cellular process);GO:0015979(photosynthesis);GO:0016020(membrane);GO:0019538(protein metabolic process)	NA
LOC_Os01g16060.1	NA	46.5	34	1.62088	1.16238	0.239606	up	0.777367	1	no	NA	NA
LOC_Os01g16070.1	NA	0	4	0	1.16014	-inf	down	0.179883	1	no	NA	NA
LOC_Os01g16080.1	NA	78	79	6.78084	6.73579	-0.214871	up	0.745116	1	no	GO:0003674(molecular_function);GO:0005575(cellular_component);GO:0008150(biological_process)	NA
LOC_Os01g16090.1	RNA-binding (RRM/RBD/RNP motifs) family protein	261	253	14.907	14.1724	-0.151581	up	0.777927	1	no	GO:0003676(nucleic acid binding);GO:0003723(RNA binding);GO:0005515(protein binding);GO:0005634(nucleus);GO:0005829(cytosol);GO:0006139(nucleobase-containing compound metabolic process);GO:0006950(response to stress);GO:0007165(signal transduction);GO:0007275(multicellular organismal development);GO:0008219(cell death);GO:0009058(biosynthetic process);GO:0009719(response to endogenous stimulus);G…	NA
LOC_Os01g16100.1	Translin family protein	58	67	4.21591	4.77651	-0.404601	down	0.548132	1	no	GO:0003677(DNA binding);GO:0008150(biological_process);GO:0043565(sequence-specific DNA binding)	NA
LOC_Os01g16110.1	LA RNA-binding protein	236.5	187.5	7.44099	5.78594	0.131561	up	0.812082	1	no	GO:0003674(molecular_function);GO:0005634(nucleus);GO:0005829(cytosol);GO:0008150(biological_process)	NA
LOC_Os01g16110.2	LA RNA-binding protein	229.5	181.5	7.23337	5.61057	0.141202	up	0.798613	1	no	GO:0003674(molecular_function);GO:0005634(nucleus);GO:0005829(cytosol);GO:0008150(biological_process)	NA
LOC_Os01g16120.1	RING-H2 finger protein 2B	1	0	0.105696	0	inf	up	1	1	no	GO:0003824(catalytic activity);GO:0005488(binding);GO:0006464(cellular protein modification process);GO:0009628(response to abiotic stimulus)	NA
LOC_Os01g16146.1	Phenazine biosynthesis PhzC/PhzF protein	88	92	8.19662	8.40451	-0.260623	down	0.677653	1	no	GO:0003824(catalytic activity);GO:0005829(cytosol);GO:0009058(biosynthetic process)	NA
LOC_Os01g16152.1	peroxiredoxin IIF	339	281	30.6268	24.8989	0.0742222	up	0.892642	1	no	GO:0003674(molecular_function);GO:0003824(catalytic activity);GO:0005739(mitochondrion);GO:0006950(response to stress);GO:0008150(biological_process);GO:0008152(metabolic process);GO:0016209(antioxidant activity);GO:0016491(oxidoreductase activity);GO:0055114(oxidation-reduction process)	NA
LOC_Os01g16170.1	PQ-loop repeat family protein / transmembrane family protein	263.933	326.6	13.9552	16.9367	-0.505246	down	0.332534	1	no	GO:0003674(molecular_function);GO:0005623(cell);GO:0008150(biological_process);GO:0016020(membrane)	NA
LOC_Os01g16170.2	PQ-loop repeat family protein / transmembrane family protein	261.433	323.1	13.8636	16.8045	-0.503977	down	0.333937	1	no	GO:0003674(molecular_function);GO:0005623(cell);GO:0008150(biological_process);GO:0016020(membrane)	NA
LOC_Os01g16170.3	PQ-loop repeat family protein / transmembrane family protein	288.1	336.6	14.0395	16.0878	-0.423173	down	0.416799	1	no	GO:0003674(molecular_function);GO:0005623(cell);GO:0008150(biological_process);GO:0016020(membrane)	NA
LOC_Os01g16170.4	PQ-loop repeat family protein / transmembrane family protein	334.35	381.35	15.3859	17.2114	-0.386436	down	0.458048	1	no	GO:0003674(molecular_function);GO:0005623(cell);GO:0008150(biological_process);GO:0016020(membrane)	NA
LOC_Os01g16170.5	PQ-loop repeat family protein / transmembrane family protein	183.183	236.35	11.0147	13.9384	-0.563436	down	0.289611	1	no	GO:0003674(molecular_function);GO:0005623(cell);GO:0008150(biological_process);GO:0016020(membrane)	NA
LOC_Os01g16180.1	Methyltransferase MT-A70 family protein	254.507	189.617	5.45357	3.98502	0.228005	up	0.671915	1	no	GO:0000003(reproduction);GO:0003676(nucleic acid binding);GO:0005829(cytosol);GO:0006139(nucleobase-containing compound metabolic process);GO:0008152(metabolic process);GO:0008168(methyltransferase activity);GO:0009790(embryo development);GO:0009791(post-embryonic development);GO:0009987(cellular process);GO:0016740(transferase activity)	NA
LOC_Os01g16180.2	Methyltransferase MT-A70 family protein	235.507	186.617	6.01311	4.67324	0.139256	up	0.800789	1	no	GO:0000003(reproduction);GO:0003676(nucleic acid binding);GO:0005829(cytosol);GO:0006139(nucleobase-containing compound metabolic process);GO:0008152(metabolic process);GO:0008168(methyltransferase activity);GO:0009790(embryo development);GO:0009791(post-embryonic development);GO:0009987(cellular process);GO:0016740(transferase activity)	NA
LOC_Os01g16180.3	Methyltransferase MT-A70 family protein	217.174	163.617	5.7302	4.23412	0.207506	up	0.705886	1	no	GO:0000003(reproduction);GO:0003676(nucleic acid binding);GO:0005829(cytosol);GO:0006139(nucleobase-containing compound metabolic process);GO:0008152(metabolic process);GO:0008168(methyltransferase activity);GO:0009790(embryo development);GO:0009791(post-embryonic development);GO:0009987(cellular process);GO:0016740(transferase activity)	NA
LOC_Os01g16180.4	Methyltransferase MT-A70 family protein	217.507	163.617	5.79551	4.27581	0.214139	up	0.696517	1	no	GO:0000003(reproduction);GO:0003676(nucleic acid binding);GO:0005829(cytosol);GO:0006139(nucleobase-containing compound metabolic process);GO:0008152(metabolic process);GO:0008168(methyltransferase activity);GO:0009790(embryo development);GO:0009791(post-embryonic development);GO:0009987(cellular process);GO:0016740(transferase activity)	NA
LOC_Os01g16190.1	Mov34/MPN/PAD-1 family protein	627.333	548.5	50.7079	43.4837	-0.00220339	up	1	1	no	GO:0005515(protein binding);GO:0005622(intracellular);GO:0005634(nucleus);GO:0005829(cytosol);GO:0006950(response to stress);GO:0009056(catabolic process);GO:0009628(response to abiotic stimulus);GO:0009987(cellular process);GO:0019538(protein metabolic process)	ko03050(Proteasome);ko05169(Epstein-Barr virus infection)
LOC_Os01g16200.1	Serine protease inhibitor (SERPIN) family protein	4	2	0.340354	0.166907	0.803507	up	0.864501	1	no	GO:0004867(serine-type endopeptidase inhibitor activity);GO:0005576(extracellular region);GO:0008150(biological_process);GO:0008152(metabolic process);GO:0019538(protein metabolic process);GO:0030234(enzyme regulator activity)	NA
LOC_Os01g16210.1	PLAC8 family protein	39	33	3.15949	2.62203	0.0445152	up	0.995878	1	no	GO:0003674(molecular_function);GO:0005739(mitochondrion);GO:0008150(biological_process)	NA
LOC_Os01g16220.1	SAD1/UNC-84 domain protein 1	26	23	1.66217	1.44212	-0.0196152	up	1	1	no	GO:0005515(protein binding);GO:0005635(nuclear envelope);GO:0005783(endoplasmic reticulum);GO:0008150(biological_process)	NA
LOC_Os01g16230.1	Protein kinase superfamily protein	0	1	0	0.089129	-inf	down	0.932996	1	no	GO:0000166(nucleotide binding);GO:0004672(protein kinase activity);GO:0005515(protein binding);GO:0005524(ATP binding);GO:0005575(cellular_component);GO:0006464(cellular protein modification process);GO:0006468(protein phosphorylation);GO:0008152(metabolic process);GO:0009987(cellular process);GO:0016301(kinase activity)	NA
LOC_Os01g16240.1	calmodulin 5	506.817	439.276	67.7211	57.5683	0.0112719	up	0.987444	1	no	GO:0005488(binding);GO:0005509(calcium ion binding);GO:0005515(protein binding);GO:0005578(proteinaceous extracellular matrix);GO:0007165(signal transduction);GO:0008150(biological_process);GO:0009628(response to abiotic stimulus);GO:0009791(post-embryonic development)	ko04014(Ras signaling pathway);ko04015(Rap1 signaling pathway);ko04020(Calcium signaling pathway);ko04022(cGMP - PKG signaling pathway);ko04024(cAMP signaling pathway);ko04070(Phosphatidylinositol signaling system);ko04114(Oocyte meiosis);ko04261(Adrenergic signaling in cardiomyocytes);ko04270(Vascular smooth muscle contraction);ko04626(Plant-pathogen interaction);ko04713(Circadian entrainment);k…
LOC_Os01g16250.1	NA	5.91667	3.91667	0.847059	0.549953	0.38847	up	0.948636	1	no	NA	NA
LOC_Os01g16260.1	zinc induced facilitator-like 2	345.75	277.917	17.229	13.5827	0.119194	up	0.82404	1	no	GO:0005215(transporter activity);GO:0006810(transport);GO:0009607(response to biotic stimulus);GO:0009987(cellular process);GO:0016020(membrane);GO:0016021(integral component of membrane);GO:0022857(transmembrane transporter activity);GO:0055085(transmembrane transport)	NA
LOC_Os01g16260.2	zinc induced facilitator-like 2	337.25	271.917	16.6369	13.1562	0.112649	up	0.834183	1	no	GO:0005215(transporter activity);GO:0006810(transport);GO:0009607(response to biotic stimulus);GO:0009987(cellular process);GO:0016020(membrane);GO:0016021(integral component of membrane);GO:0022857(transmembrane transporter activity);GO:0055085(transmembrane transport)	NA
LOC_Os01g16260.3	zinc induced facilitator-like 2	210.833	162	16.6077	12.5158	0.184756	up	0.73876	1	no	GO:0005215(transporter activity);GO:0006810(transport);GO:0009607(response to biotic stimulus);GO:0009987(cellular process);GO:0016020(membrane);GO:0016021(integral component of membrane);GO:0022857(transmembrane transporter activity);GO:0055085(transmembrane transport)	NA
LOC_Os01g16290.1	DNA GYRASE B2	335.5	304.5	12.9224	11.503	-0.052103	up	0.926284	1	no	GO:0000166(nucleotide binding);GO:0003677(DNA binding);GO:0003824(catalytic activity);GO:0003918(DNA topoisomerase type II (ATP-hydrolyzing) activity);GO:0005524(ATP binding);GO:0005622(intracellular);GO:0005694(chromosome);GO:0005739(mitochondrion);GO:0006139(nucleobase-containing compound metabolic process);GO:0006259(DNA metabolic process);GO:0006265(DNA topological change);GO:0008152(metaboli…	NA
LOC_Os01g16290.2	DNA GYRASE B2	196.5	203.5	9.423	9.57114	-0.254208	down	0.638848	1	no	GO:0000166(nucleotide binding);GO:0003677(DNA binding);GO:0003824(catalytic activity);GO:0003918(DNA topoisomerase type II (ATP-hydrolyzing) activity);GO:0005524(ATP binding);GO:0005622(intracellular);GO:0005694(chromosome);GO:0005739(mitochondrion);GO:0006139(nucleobase-containing compound metabolic process);GO:0006259(DNA metabolic process);GO:0006265(DNA topological change);GO:0008152(metaboli…	NA
LOC_Os01g16310.1	Glycosyl hydrolases family 31 protein	5	3	0.173952	0.102365	0.540473	up	0.914053	1	no	GO:0004553("hydrolase activity, hydrolyzing O-glycosyl compounds");GO:0005576(extracellular region);GO:0005618(cell wall);GO:0005773(vacuole);GO:0005975(carbohydrate metabolic process);GO:0008152(metabolic process);GO:0016787(hydrolase activity)	NA
LOC_Os01g16330.1	Ubiquitin-associated (UBA) protein	312	303	20.3917	19.4229	-0.154265	up	0.771375	1	no	GO:0003674(molecular_function);GO:0005515(protein binding);GO:0005623(cell);GO:0008150(biological_process)	NA
LOC_Os01g16340.1	NA	85	73	7.64101	6.43617	0.0230734	up	0.994002	1	no	GO:0003674(molecular_function);GO:0008150(biological_process);GO:0009536(plastid)	NA
LOC_Os01g16350.1	Aldolase superfamily protein	250.5	171.5	15.2231	10.2219	0.343027	up	0.522468	1	no	GO:0003824(catalytic activity);GO:0005739(mitochondrion);GO:0008152(metabolic process);GO:0009987(cellular process)	ko00072(Synthesis and degradation of ketone bodies);ko00280("Valine, leucine and isoleucine degradation");ko00281(Geraniol degradation);ko00650(Butanoate metabolism);ko04146(Peroxisome)
LOC_Os01g16350.2	Aldolase superfamily protein	222.5	157.5	13.5596	9.41388	0.294142	up	0.588938	1	no	GO:0003824(catalytic activity);GO:0005739(mitochondrion);GO:0008152(metabolic process);GO:0009987(cellular process)	ko00072(Synthesis and degradation of ketone bodies);ko00280("Valine, leucine and isoleucine degradation");ko00281(Geraniol degradation);ko00650(Butanoate metabolism);ko04146(Peroxisome)
LOC_Os01g16354.1	Rab escort protein	177	169	8.46165	7.92394	-0.129767	up	0.819972	1	no	GO:0005515(protein binding);GO:0005737(cytoplasm);GO:0005829(cytosol);GO:0006464(cellular protein modification process);GO:0006810(transport);GO:0008152(metabolic process);GO:0009058(biosynthetic process);GO:0030234(enzyme regulator activity)	NA
LOC_Os01g16370.1	NB-ARC domain-containing disease resistance protein	41.3607	44.1762	1.29606	1.35768	-0.298373	down	0.70593	1	no	GO:0000166(nucleotide binding);GO:0005515(protein binding);GO:0005524(ATP binding);GO:0005886(plasma membrane);GO:0006915(apoptotic process);GO:0006950(response to stress);GO:0008219(cell death);GO:0043531(ADP binding)	NA
LOC_Os01g16370.2	NB-ARC domain-containing disease resistance protein	41.3607	46.1762	1.36232	1.4917	-0.362503	down	0.636301	1	no	GO:0000166(nucleotide binding);GO:0005515(protein binding);GO:0005524(ATP binding);GO:0005886(plasma membrane);GO:0006915(apoptotic process);GO:0006950(response to stress);GO:0008219(cell death);GO:0043531(ADP binding)	NA
LOC_Os01g16380.1	NA	12	1.5	1.33209	0.163312	2.38847	up	0.141471	1	no	NA	NA
LOC_Os01g16390.1	NB-ARC domain-containing disease resistance protein	0	0.5	0	0.0177098	0	down	1	1	no	GO:0000166(nucleotide binding);GO:0005515(protein binding);GO:0005524(ATP binding);GO:0005886(plasma membrane);GO:0006915(apoptotic process);GO:0006950(response to stress);GO:0008219(cell death);GO:0043531(ADP binding)	NA
LOC_Os01g16400.1	NB-ARC domain-containing disease resistance protein	1	1	0.0356497	0.0349646	-0.196493	up	1	1	no	GO:0000166(nucleotide binding);GO:0005515(protein binding);GO:0005524(ATP binding);GO:0005886(plasma membrane);GO:0006915(apoptotic process);GO:0006950(response to stress);GO:0008219(cell death);GO:0043531(ADP binding)	NA
LOC_Os01g16414.1	actin-related protein 6	44.25	37.9167	2.09781	1.76301	0.0150112	up	1	1	no	GO:0005198(structural molecule activity);GO:0005515(protein binding);GO:0005634(nucleus);GO:0006139(nucleobase-containing compound metabolic process);GO:0006464(cellular protein modification process);GO:0008150(biological_process);GO:0009058(biosynthetic process);GO:0009628(response to abiotic stimulus);GO:0009908(flower development);GO:0009987(cellular process);GO:0016043(cellular component orga…	NA
LOC_Os01g16414.2	actin-related protein 6	44.25	36.25	2.3431	1.8826	0.0930137	up	0.937232	1	no	GO:0005198(structural molecule activity);GO:0005515(protein binding);GO:0005634(nucleus);GO:0006139(nucleobase-containing compound metabolic process);GO:0006464(cellular protein modification process);GO:0008150(biological_process);GO:0009058(biosynthetic process);GO:0009628(response to abiotic stimulus);GO:0009908(flower development);GO:0009987(cellular process);GO:0016043(cellular component orga…	NA
LOC_Os01g16414.3	actin-related protein 6	48.25	36.9167	2.49509	1.87234	0.179016	up	0.837484	1	no	GO:0005198(structural molecule activity);GO:0005515(protein binding);GO:0005634(nucleus);GO:0006139(nucleobase-containing compound metabolic process);GO:0006464(cellular protein modification process);GO:0008150(biological_process);GO:0009058(biosynthetic process);GO:0009628(response to abiotic stimulus);GO:0009908(flower development);GO:0009987(cellular process);GO:0016043(cellular component orga…	NA
LOC_Os01g16414.4	actin-related protein 6	44.25	36.9167	2.30255	1.88404	0.0534853	up	0.980629	1	no	GO:0005198(structural molecule activity);GO:0005515(protein binding);GO:0005634(nucleus);GO:0006139(nucleobase-containing compound metabolic process);GO:0006464(cellular protein modification process);GO:0008150(biological_process);GO:0009058(biosynthetic process);GO:0009628(response to abiotic stimulus);GO:0009908(flower development);GO:0009987(cellular process);GO:0016043(cellular component orga…	NA
LOC_Os01g16430.1	cystatin B	532	396	45.9902	33.5754	0.229433	up	0.662386	1	no	GO:0004869(cysteine-type endopeptidase inhibitor activity);GO:0005488(binding);GO:0005829(cytosol);GO:0008152(metabolic process);GO:0009628(response to abiotic stimulus);GO:0030234(enzyme regulator activity)	NA
LOC_Os01g16450.1	Peroxidase superfamily protein	1	0	0.0644626	0	inf	up	1	1	no	GO:0003824(catalytic activity);GO:0004601(peroxidase activity);GO:0005488(binding);GO:0005623(cell);GO:0006950(response to stress);GO:0006979(response to oxidative stress);GO:0008152(metabolic process);GO:0020037(heme binding);GO:0055114(oxidation-reduction process)	NA
LOC_Os01g16510.1	Mitochondrial import inner membrane translocase subunit Tim17/Tim22/Tim23 family protein	97	68	8.74152	6.01031	0.315957	up	0.620175	1	no	GO:0005215(transporter activity);GO:0005739(mitochondrion);GO:0005743(mitochondrial inner membrane);GO:0006810(transport);GO:0008565(protein transporter activity);GO:0015031(protein transport);GO:0016020(membrane)	NA
LOC_Os01g16520.1	Glutamyl/glutaminyl-tRNA synthetase, class Ic	101	119.667	4.38664	5.09749	-0.445172	down	0.446725	1	no	GO:0000166(nucleotide binding);GO:0003824(catalytic activity);GO:0004812(aminoacyl-tRNA ligase activity);GO:0005524(ATP binding);GO:0005737(cytoplasm);GO:0005829(cytosol);GO:0006139(nucleobase-containing compound metabolic process);GO:0006412(translation);GO:0006418(tRNA aminoacylation for protein translation);GO:0008152(metabolic process);GO:0016876("ligase activity, forming aminoacyl-tRNA and r…	ko00860(Porphyrin and chlorophyll metabolism);ko00970(Aminoacyl-tRNA biosynthesis)
LOC_Os01g16530.1	CLP protease R subunit 4	555	555	46.6737	45.7768	-0.196493	up	0.710764	1	no	GO:0004252(serine-type endopeptidase activity);GO:0006508(proteolysis);GO:0009536(plastid);GO:0016787(hydrolase activity);GO:0019538(protein metabolic process)	ko04112(Cell cycle - Caulobacter)
LOC_Os01g16540.1	E1 C-terminal related 1	502	482	30.6618	28.8745	-0.137839	up	0.795017	1	no	GO:0003824(catalytic activity);GO:0005515(protein binding);GO:0005524(ATP binding);GO:0005575(cellular_component);GO:0006464(cellular protein modification process);GO:0008152(metabolic process);GO:0008641(small protein activating enzyme activity);GO:0016881(acid-amino acid ligase activity);GO:0045116(protein neddylation)	ko04120(Ubiquitin mediated proteolysis)
LOC_Os01g16550.1	NA	175	196	72.5698	79.7162	-0.359992	down	0.506464	1	no	GO:0003674(molecular_function);GO:0008150(biological_process)	NA
LOC_Os01g16600.1	NA	45.5	14	3.04362	0.918503	1.51971	up	0.0749165	1	no	GO:0003674(molecular_function);GO:0005623(cell);GO:0008150(biological_process)	NA
LOC_Os01g16620.4	NA	76	51	5.30005	3.48826	0.379009	up	0.576577	1	no	NA	NA
LOC_Os01g16620.5	NA	62	41	4.92327	3.19315	0.400151	up	0.579993	1	no	NA	NA
LOC_Os01g16640.1	deletion of SUV3 suppressor 1(I)	84.3333	97.6667	39.5135	44.8813	-0.418885	down	0.492797	1	no	NA	NA
LOC_Os01g16670.1	BSD domain-containing protein	93	86	5.16716	4.68641	-0.0835989	up	0.908839	1	no	GO:0003674(molecular_function);GO:0008150(biological_process)	NA
LOC_Os01g16714.1	Flavin-containing monooxygenase family protein	17	1.5	1.32945	0.11505	2.89097	up	0.0498025	1	yes	GO:0000166(nucleotide binding);GO:0003824(catalytic activity);GO:0004499("N,N-dimethylaniline monooxygenase activity");GO:0005488(binding);GO:0005575(cellular_component);GO:0008152(metabolic process);GO:0009653(anatomical structure morphogenesis);GO:0016491(oxidoreductase activity);GO:0050660(flavin adenine dinucleotide binding);GO:0050661(NADP binding);GO:0055114(oxidation-reduction process)	NA
LOC_Os01g16750.1	Flavin-containing monooxygenase family protein	19	5.5	1.66377	0.472362	1.46647	up	0.222057	1	no	GO:0000166(nucleotide binding);GO:0003824(catalytic activity);GO:0004499("N,N-dimethylaniline monooxygenase activity");GO:0005488(binding);GO:0008152(metabolic process);GO:0009653(anatomical structure morphogenesis);GO:0016020(membrane);GO:0016491(oxidoreductase activity);GO:0050660(flavin adenine dinucleotide binding);GO:0050661(NADP binding);GO:0055114(oxidation-reduction process)	NA
LOC_Os01g16810.1	myb domain protein 105	0	1	0	0.0640632	-inf	down	0.932996	1	no	GO:0003677(DNA binding);GO:0003700(sequence-specific DNA binding transcription factor activity);GO:0006139(nucleobase-containing compound metabolic process);GO:0007275(multicellular organismal development);GO:0009058(biosynthetic process);GO:0009653(anatomical structure morphogenesis)	NA
LOC_Os01g16870.1	Argonaute family protein	331	393.667	11.453	13.3596	-0.447857	down	0.389385	1	no	GO:0003723(RNA binding);GO:0005515(protein binding);GO:0005634(nucleus);GO:0005654(nucleoplasm);GO:0005730(nucleolus);GO:0006139(nucleobase-containing compound metabolic process);GO:0006259(DNA metabolic process);GO:0006464(cellular protein modification process);GO:0006950(response to stress);GO:0009058(biosynthetic process);GO:0009607(response to biotic stimulus);GO:0016043(cellular component or…	NA
LOC_Os01g16870.2	Argonaute family protein	324.833	382.5	11.3558	13.1148	-0.429626	down	0.409059	1	no	GO:0003723(RNA binding);GO:0005515(protein binding);GO:0005634(nucleus);GO:0005654(nucleoplasm);GO:0005730(nucleolus);GO:0006139(nucleobase-containing compound metabolic process);GO:0006259(DNA metabolic process);GO:0006464(cellular protein modification process);GO:0006950(response to stress);GO:0009058(biosynthetic process);GO:0009607(response to biotic stimulus);GO:0016043(cellular component or…	NA
LOC_Os01g16870.3	Argonaute family protein	327.167	390.667	11.4189	13.3732	-0.454371	down	0.382484	1	no	GO:0003723(RNA binding);GO:0005515(protein binding);GO:0005634(nucleus);GO:0005654(nucleoplasm);GO:0005730(nucleolus);GO:0006139(nucleobase-containing compound metabolic process);GO:0006259(DNA metabolic process);GO:0006464(cellular protein modification process);GO:0006950(response to stress);GO:0009058(biosynthetic process);GO:0009607(response to biotic stimulus);GO:0016043(cellular component or…	NA
LOC_Os01g16870.4	Argonaute family protein	327	389.167	11.3984	13.3047	-0.446972	down	0.390313	1	no	GO:0003723(RNA binding);GO:0005515(protein binding);GO:0005634(nucleus);GO:0005654(nucleoplasm);GO:0005730(nucleolus);GO:0006139(nucleobase-containing compound metabolic process);GO:0006259(DNA metabolic process);GO:0006464(cellular protein modification process);GO:0006950(response to stress);GO:0009058(biosynthetic process);GO:0009607(response to biotic stimulus);GO:0016043(cellular component or…	NA
LOC_Os01g16890.1	Ribosomal protein L7Ae/L30e/S12e/Gadd45 family protein	205.617	154.367	26.8773	19.7904	0.223221	up	0.686289	1	no	GO:0003735(structural constituent of ribosome);GO:0005198(structural molecule activity);GO:0005622(intracellular);GO:0005829(cytosol);GO:0005840(ribosome);GO:0006412(translation)	ko03010(Ribosome)
LOC_Os01g16890.2	Ribosomal protein L7Ae/L30e/S12e/Gadd45 family protein	197.117	152.367	23.2655	17.6381	0.177631	up	0.751318	1	no	GO:0003735(structural constituent of ribosome);GO:0005198(structural molecule activity);GO:0005622(intracellular);GO:0005829(cytosol);GO:0005840(ribosome);GO:0006412(translation)	ko03010(Ribosome)
LOC_Os01g16890.3	Ribosomal protein L7Ae/L30e/S12e/Gadd45 family protein	194.117	143.367	17.6109	12.7567	0.243549	up	0.661524	1	no	GO:0003735(structural constituent of ribosome);GO:0005198(structural molecule activity);GO:0005622(intracellular);GO:0005829(cytosol);GO:0005840(ribosome);GO:0006412(translation)	ko03010(Ribosome)
LOC_Os01g16900.1	isocitrate dehydrogenase V	204.333	204.333	13.4196	13.1617	-0.196493	up	0.71842	1	no	GO:0000166(nucleotide binding);GO:0000287(magnesium ion binding);GO:0003824(catalytic activity);GO:0005488(binding);GO:0005739(mitochondrion);GO:0006091(generation of precursor metabolites and energy);GO:0008152(metabolic process);GO:0009056(catabolic process);GO:0009536(plastid);GO:0009987(cellular process);GO:0016616("oxidoreductase activity, acting on the CH-OH group of donors, NAD or NADP as …	ko00020(Citrate cycle (TCA cycle));ko01200(Carbon metabolism);ko01210(2-Oxocarboxylic acid metabolism);ko01230(Biosynthesis of amino acids)
LOC_Os01g16900.2	isocitrate dehydrogenase V	204.333	204.333	13.5346	13.2745	-0.196493	up	0.71842	1	no	GO:0000166(nucleotide binding);GO:0000287(magnesium ion binding);GO:0003824(catalytic activity);GO:0005488(binding);GO:0005739(mitochondrion);GO:0006091(generation of precursor metabolites and energy);GO:0008152(metabolic process);GO:0009056(catabolic process);GO:0009536(plastid);GO:0009987(cellular process);GO:0016616("oxidoreductase activity, acting on the CH-OH group of donors, NAD or NADP as …	ko00020(Citrate cycle (TCA cycle));ko01200(Carbon metabolism);ko01210(2-Oxocarboxylic acid metabolism);ko01230(Biosynthesis of amino acids)
LOC_Os01g16900.3	isocitrate dehydrogenase V	192.333	193.333	11.8682	11.7006	-0.203987	up	0.709776	1	no	GO:0000166(nucleotide binding);GO:0000287(magnesium ion binding);GO:0003824(catalytic activity);GO:0005488(binding);GO:0005739(mitochondrion);GO:0006091(generation of precursor metabolites and energy);GO:0008152(metabolic process);GO:0009056(catabolic process);GO:0009536(plastid);GO:0009987(cellular process);GO:0016616("oxidoreductase activity, acting on the CH-OH group of donors, NAD or NADP as …	ko00020(Citrate cycle (TCA cycle));ko01200(Carbon metabolism);ko01210(2-Oxocarboxylic acid metabolism);ko01230(Biosynthesis of amino acids)
LOC_Os01g16910.1	translocase of the outer mitochondrial membrane 40	51	30	3.9484	2.27795	0.569042	up	0.45994	1	no	GO:0005215(transporter activity);GO:0005515(protein binding);GO:0005739(mitochondrion);GO:0005741(mitochondrial outer membrane);GO:0005773(vacuole);GO:0006810(transport);GO:0006820(anion transport);GO:0008308(voltage-gated anion channel activity);GO:0009987(cellular process);GO:0016020(membrane);GO:0016043(cellular component organization);GO:0044070(regulation of anion transport);GO:0055085(trans…	NA
LOC_Os01g16930.1	Presenilin-1	42.5	42.5	2.86597	2.8109	-0.196493	up	0.817603	1	no	GO:0004190(aspartic-type endopeptidase activity);GO:0005623(cell);GO:0005886(plasma membrane);GO:0007165(signal transduction);GO:0008152(metabolic process);GO:0016020(membrane);GO:0016021(integral component of membrane);GO:0016787(hydrolase activity)	ko04310(Wnt signaling pathway);ko04330(Notch signaling pathway);ko04722(Neurotrophin signaling pathway);ko05010(Alzheimer's disease)
LOC_Os01g16940.1	histidine biosynthesis bifunctional protein (HISIE)	125	125	10.9814	10.7704	-0.196493	up	0.739577	1	no	GO:0000105(histidine biosynthetic process);GO:0004635(phosphoribosyl-AMP cyclohydrolase activity);GO:0008152(metabolic process);GO:0009058(biosynthetic process);GO:0009536(plastid);GO:0009987(cellular process);GO:0016787(hydrolase activity)	ko00340(Histidine metabolism);ko01230(Biosynthesis of amino acids)
LOC_Os01g16950.1	RING/U-box superfamily protein	2	2	0.141851	0.139125	-0.196493	up	1	1	no	GO:0005488(binding)	NA
LOC_Os01g16960.1	Pyruvate kinase family protein	90.5	82.5	4.00616	3.58184	-0.0621918	up	0.939065	1	no	GO:0000287(magnesium ion binding);GO:0003824(catalytic activity);GO:0004743(pyruvate kinase activity);GO:0005488(binding);GO:0005829(cytosol);GO:0005975(carbohydrate metabolic process);GO:0006091(generation of precursor metabolites and energy);GO:0006096(glycolytic process);GO:0008152(metabolic process);GO:0009056(catabolic process);GO:0009987(cellular process);GO:0016301(kinase activity);GO:0030…	ko00010(Glycolysis / Gluconeogenesis);ko00230(Purine metabolism);ko00620(Pyruvate metabolism);ko01200(Carbon metabolism);ko01230(Biosynthesis of amino acids);ko04930(Type II diabetes mellitus);ko05203(Viral carcinogenesis);ko05230(Central carbon metabolism in cancer)
LOC_Os01g16960.2	Pyruvate kinase family protein	78	74.5	4.1546	3.89192	-0.120544	up	0.86747	1	no	GO:0000287(magnesium ion binding);GO:0003824(catalytic activity);GO:0004743(pyruvate kinase activity);GO:0005488(binding);GO:0005829(cytosol);GO:0005975(carbohydrate metabolic process);GO:0006091(generation of precursor metabolites and energy);GO:0006096(glycolytic process);GO:0008152(metabolic process);GO:0009056(catabolic process);GO:0009987(cellular process);GO:0016301(kinase activity);GO:0030…	ko00010(Glycolysis / Gluconeogenesis);ko00230(Purine metabolism);ko00620(Pyruvate metabolism);ko01200(Carbon metabolism);ko01230(Biosynthesis of amino acids);ko04930(Type II diabetes mellitus);ko05203(Viral carcinogenesis);ko05230(Central carbon metabolism in cancer)
LOC_Os01g16970.1	calmodulin-binding protein	394.167	356	17.7167	15.6937	-0.0501746	up	0.928286	1	no	GO:0005515(protein binding);GO:0005623(cell);GO:0006950(response to stress);GO:0009607(response to biotic stimulus)	ko04141(Protein processing in endoplasmic reticulum)
LOC_Os01g16970.2	calmodulin-binding protein	276.667	256.5	15.2777	13.8919	-0.0883753	up	0.872424	1	no	GO:0005515(protein binding);GO:0005623(cell);GO:0006950(response to stress);GO:0009607(response to biotic stimulus)	ko04141(Protein processing in endoplasmic reticulum)
LOC_Os01g16970.3	calmodulin-binding protein	364.167	320.833	17.0479	14.7307	-0.0151278	up	0.983068	1	no	GO:0005515(protein binding);GO:0005623(cell);GO:0006950(response to stress);GO:0009607(response to biotic stimulus)	ko04141(Protein processing in endoplasmic reticulum)
LOC_Os01g16980.1	NA	164	179	24.93	26.6873	-0.322757	down	0.556304	1	no	NA	NA
LOC_Os01g17000.1	cycling DOF factor 2	23	22	1.10344	1.03518	-0.132363	up	0.935942	1	no	GO:0003677(DNA binding);GO:0003700(sequence-specific DNA binding transcription factor activity);GO:0005515(protein binding);GO:0006139(nucleobase-containing compound metabolic process);GO:0006355("regulation of transcription, DNA-templated");GO:0008270(zinc ion binding);GO:0009058(biosynthetic process)	NA
LOC_Os01g17010.1	aminophospholipid ATPase 1	456	415	13.3102	11.8806	-0.0605705	up	0.911743	1	no	GO:0000166(nucleotide binding);GO:0003824(catalytic activity);GO:0005215(transporter activity);GO:0005515(protein binding);GO:0005886(plasma membrane);GO:0006139(nucleobase-containing compound metabolic process);GO:0006810(transport);GO:0008152(metabolic process);GO:0009056(catabolic process);GO:0009058(biosynthetic process);GO:0009987(cellular process);GO:0016787(hydrolase activity);GO:0046872(m…	NA
LOC_Os01g17020.1	NA	101	88	9.05675	7.73938	0.00228692	up	1	1	no	GO:0003674(molecular_function);GO:0005575(cellular_component);GO:0008150(biological_process)	NA
LOC_Os01g17040.1	Chaperone DnaJ-domain superfamily protein	7	14	1.19124	2.33669	-1.19649	down	0.339175	1	no	GO:0005515(protein binding);GO:0009987(cellular process);GO:0019538(protein metabolic process);GO:0031072(heat shock protein binding)	NA
LOC_Os01g17050.1	calmodulin (CAM)-binding protein of 25 kDa	4	3	0.423197	0.311298	0.218545	up	1	1	no	GO:0005515(protein binding);GO:0005634(nucleus);GO:0006950(response to stress);GO:0008152(metabolic process);GO:0009628(response to abiotic stimulus);GO:0009987(cellular process)	NA
LOC_Os01g17060.1	NA	67.5	40.6667	4.27484	2.52597	0.533418	up	0.445585	1	no	GO:0005215(transporter activity);GO:0005488(binding);GO:0005634(nucleus);GO:0005635(nuclear envelope);GO:0005737(cytoplasm);GO:0006810(transport);GO:0009987(cellular process);GO:0016020(membrane);GO:0016043(cellular component organization)	NA
LOC_Os01g17060.2	NA	76.5028	39.7587	7.15034	3.64464	0.748366	up	0.270453	1	no	GO:0005215(transporter activity);GO:0005488(binding);GO:0005634(nucleus);GO:0005635(nuclear envelope);GO:0005737(cytoplasm);GO:0006810(transport);GO:0009987(cellular process);GO:0016020(membrane);GO:0016043(cellular component organization)	NA
LOC_Os01g17065.1	NA	20	16	5.71148	4.48138	0.125435	up	0.962011	1	no	NA	NA
LOC_Os01g17070.1	Trypsin family protein with PDZ domain	21	16	1.2135	0.906803	0.195824	up	0.898607	1	no	GO:0003824(catalytic activity);GO:0005515(protein binding);GO:0016787(hydrolase activity);GO:0019538(protein metabolic process)	NA
LOC_Os01g17070.2	Trypsin family protein with PDZ domain	30	25	1.50045	1.22635	0.0665415	up	0.986849	1	no	GO:0003824(catalytic activity);GO:0005515(protein binding);GO:0016787(hydrolase activity);GO:0019538(protein metabolic process)	NA
LOC_Os01g17150.1	plastid-specific 50S ribosomal protein 5	274	345	41.4766	51.2205	-0.528913	down	0.30972	1	no	NA	NA
LOC_Os01g17160.1	DHHC-type zinc finger family protein	5	11	0.166307	0.358844	-1.334	down	0.344132	1	no	GO:0005488(binding);GO:0005886(plasma membrane);GO:0008150(biological_process);GO:0008270(zinc ion binding)	NA
LOC_Os01g17170.1	dicarboxylate diiron protein, putative (Crd1)	9784	21726	526.578	1146.83	-1.34742	down	0.255124	1	no	GO:0003677(DNA binding);GO:0003824(catalytic activity);GO:0008152(metabolic process);GO:0009058(biosynthetic process);GO:0009536(plastid);GO:0009579(thylakoid);GO:0009987(cellular process);GO:0015979(photosynthesis);GO:0016020(membrane);GO:0016491(oxidoreductase activity);GO:0046872(metal ion binding);GO:0055114(oxidation-reduction process)	ko00860(Porphyrin and chlorophyll metabolism)
LOC_Os01g17170.2	dicarboxylate diiron protein, putative (Crd1)	7163	16002	332.022	727.475	-1.35611	down	0.196779	1	no	GO:0003677(DNA binding);GO:0003824(catalytic activity);GO:0008152(metabolic process);GO:0009058(biosynthetic process);GO:0009536(plastid);GO:0009579(thylakoid);GO:0009987(cellular process);GO:0015979(photosynthesis);GO:0016020(membrane);GO:0016491(oxidoreductase activity);GO:0046872(metal ion binding);GO:0055114(oxidation-reduction process)	ko00860(Porphyrin and chlorophyll metabolism)
LOC_Os01g17180.1	proteasome family protein	628	661	44.5998	46.0413	-0.270379	down	0.612037	1	no	GO:0005515(protein binding);GO:0005634(nucleus);GO:0005829(cytosol);GO:0006464(cellular protein modification process);GO:0009056(catabolic process);GO:0009628(response to abiotic stimulus);GO:0009791(post-embryonic development);GO:0019538(protein metabolic process)	NA
LOC_Os01g17190.1	calmodulin 5	639.983	549.11	75.127	63.2206	0.0247728	up	0.966139	1	no	GO:0005488(binding);GO:0005509(calcium ion binding);GO:0005515(protein binding);GO:0005578(proteinaceous extracellular matrix);GO:0007165(signal transduction);GO:0008150(biological_process);GO:0009628(response to abiotic stimulus);GO:0009791(post-embryonic development)	ko04014(Ras signaling pathway);ko04015(Rap1 signaling pathway);ko04020(Calcium signaling pathway);ko04022(cGMP - PKG signaling pathway);ko04024(cAMP signaling pathway);ko04070(Phosphatidylinositol signaling system);ko04114(Oocyte meiosis);ko04261(Adrenergic signaling in cardiomyocytes);ko04270(Vascular smooth muscle contraction);ko04626(Plant-pathogen interaction);ko04713(Circadian entrainment);k…
LOC_Os01g17214.1	zinc induced facilitator-like 2	226	319.5	13.6575	18.9368	-0.698242	down	0.181623	1	no	GO:0005215(transporter activity);GO:0006810(transport);GO:0009607(response to biotic stimulus);GO:0009987(cellular process);GO:0016020(membrane);GO:0016021(integral component of membrane);GO:0022857(transmembrane transporter activity);GO:0055085(transmembrane transport)	NA
LOC_Os01g17240.1	phosphate transporter 4;1	1477	3186	67.1961	142.162	-1.30557	down	0.0473483	0.983815	yes	GO:0005215(transporter activity);GO:0006810(transport);GO:0009536(plastid);GO:0009579(thylakoid);GO:0009607(response to biotic stimulus);GO:0009628(response to abiotic stimulus);GO:0009987(cellular process);GO:0016020(membrane);GO:0016021(integral component of membrane);GO:0055085(transmembrane transport)	NA
LOC_Os01g17250.1	Leucine-rich repeat (LRR) family protein	773	595.5	73.2608	55.3537	0.178663	up	0.739516	1	no	GO:0005515(protein binding);GO:0005623(cell);GO:0007165(signal transduction)	NA
LOC_Os01g17260.1	TGACG motif-binding factor 6	194	153.5	10.2776	7.97574	0.136633	up	0.810258	1	no	GO:0003677(DNA binding);GO:0003700(sequence-specific DNA binding transcription factor activity);GO:0005515(protein binding);GO:0006139(nucleobase-containing compound metabolic process);GO:0006355("regulation of transcription, DNA-templated");GO:0006950(response to stress);GO:0008150(biological_process);GO:0009058(biosynthetic process);GO:0009536(plastid);GO:0009607(response to biotic stimulus);GO…	ko04075(Plant hormone signal transduction)
LOC_Os01g17260.2	TGACG motif-binding factor 6	155	134.5	8.71031	7.41305	0.0135423	up	0.995011	1	no	GO:0003677(DNA binding);GO:0003700(sequence-specific DNA binding transcription factor activity);GO:0005515(protein binding);GO:0006139(nucleobase-containing compound metabolic process);GO:0006355("regulation of transcription, DNA-templated");GO:0006950(response to stress);GO:0008150(biological_process);GO:0009058(biosynthetic process);GO:0009536(plastid);GO:0009607(response to biotic stimulus);GO…	ko04075(Plant hormone signal transduction)
LOC_Os01g17279.1	Polynucleotidyl transferase, ribonuclease H-like superfamily protein	317.119	269.083	18.055	15.0257	0.0403837	up	0.945277	1	no	GO:0004518(nuclease activity);GO:0005622(intracellular);GO:0008152(metabolic process);GO:0008270(zinc ion binding);GO:0009536(plastid)	NA
LOC_Os01g17320.1	PENTATRICOPEPTIDE REPEAT 596	107.5	95	5.13687	4.45232	-0.011461	up	1	1	no	GO:0003677(DNA binding);GO:0008150(biological_process);GO:0009536(plastid)	NA
LOC_Os01g17330.1	Translation initiation factor IF6	0.333333	0	0.0310745	0	0	up	1	1	no	GO:0000003(reproduction);GO:0005488(binding);GO:0005634(nucleus);GO:0005730(nucleolus);GO:0005829(cytosol);GO:0006412(translation);GO:0008135("translation factor activity, nucleic acid binding");GO:0009719(response to endogenous stimulus);GO:0009790(embryo development);GO:0009791(post-embryonic development);GO:0009987(cellular process);GO:0042256(mature ribosome assembly);GO:0043022(ribosome bind…	NA
[truncated: 34,764 more rows]
